# Supplementary material for: 2-Amino-4-(4-meth­oxy­phen­yl)-5-oxo-5,6,7,8-tetra­hydro-4H-chromene-3-carbonitrile 1,4-dioxane hemisolvate
Source: Acta Crystallogr Sect E Struct Rep Online. 2012 Jun 23;68(Pt 7):o2178–9. doi: 10.1107/S1600536812027729 (PMC3393982; doi:10.1107/S1600536812027729)
Supplement: Supplementary file 1 [file e-68-o2178-sup1.cif]

##############################################################################
#                                                                            #
# This CIF contains the data in a paper accepted for publication in          #
# Acta Crystallographica Section E. It conforms to the requirements of       #
# Notes for Authors for Acta Crystallographica Section E, and has been       #
# peer reviewed under the auspices of the IUCr Commission on Journals.       #
#                                                                            #
# Full details of the Crystallographic Information File format               #
# are given in the paper "The Crystallographic Information File (CIF):       #
# a New Standard Archive File for Crystallography" by S. R. Hall, F. H.      #
# Allen and I. D. Brown [Acta Cryst. (1991), A47, 655-685].                  #
#                                                                            #
# The current version of the core CIF dictionary is obtainable from          #
# ftp://ftp.iucr.org/pub/cif_core.dic.                                       #
#                                                                            #
# Software is freely available for graphical display of the structure(s)     #
# in this CIF. For information consult the CIF software page                 #
# http://www.iucr.org/resources/cif/software.                                #
#                                                                            #
# This file may be used for bona fide research purposes within the           #
# scientific community so long as proper attribution is given to the journal # 
# article from which it was obtained.                                        #
#                                                                            #
##############################################################################
data_global
_audit_creation_method     'PLATON <TABLE ACC> option'
_journal_date_recd_electronic     2012-06-18
_journal_date_accepted     2012-06-19
_journal_name_full     'Acta Crystallographica, Section E'
_journal_year     2012
_journal_volume     68
_journal_issue      7
_journal_page_first     o2178
_journal_page_last     o2179
_journal_paper_category     QO
_journal_paper_doi     10.1107/S1600536812027729
_journal_coeditor_code     TK5115
_publ_contact_author_name
;
Mehmet Akkurt
;
_publ_contact_author_address
;
     Department of Physics
     Faculty of Sciences
     Erciyes University
     38039 Kayseri
     Turkey
;
_publ_contact_author_email     'akkurt@erciyes.edu.tr'
_publ_contact_author_fax     '+90-352-2076666 extra 33106'
_publ_contact_author_phone     '+90-352-2076666 extra 33106'
_publ_section_title
;\
2-Amino-4-(4-methoxyphenyl)-5-oxo-5,6,7,8-tetrahydro-4<i>H</i>-chromene-3-\
carbonitrile 1,4-dioxane hemisolvate
;
loop_
    _publ_author_name
    _publ_author_address
    'Shaaban K. Mohamed'
;
Chemistry and Environmental Division,
Manchester Metropolitan University,
Manchester M1 5GD,
England
;
    'Mehmet Akkurt'
;
     Department of Physics,
     Faculty of Sciences,
     Erciyes University,
     38039 Kayseri,
     Turkey
;
    'Muhammad  N. Tahir'
;
University of Sargodha,
Department of Physics,
Sargodha,
Pakistan
;
    'Antar A. Abdelhamid'
;
Chemistry and Environmental Division,
Manchester Metropolitan University,
Manchester M1 5GD,
England
;
    'Sabry H. H. Younes'
;
Chemistry Department,
Faculty of Science,
Sohag University,
Sohag 82524,
Egypt
;
data_I
_chemical_name_systematic
;
2-Amino-4-(4-methoxyphenyl)-5-oxo-5,6,7,8-tetrahydro-4<i>H</i>-chromene-3-
carbonitrile 1,4-dioxane hemisolvate
;
_chemical_name_common     ?
_chemical_formula_moiety     'C17 H16 N2 O3, 0.5(C4 H8 O2)'
_chemical_formula_sum     'C19 H20 N2 O4'
_chemical_formula_structural     ?
_chemical_formula_iupac     'C17 H16 N2 O3, 0.5C4 H8 O2'
_chemical_formula_weight     340.37
_chemical_melting_point     ?
_symmetry_cell_setting     triclinic
_symmetry_space_group_name_H-M     'P -1'
_symmetry_space_group_name_Hall     '-P 1'
loop_
    _symmetry_equiv_pos_site_id
    _symmetry_equiv_pos_as_xyz
    1 x,y,z
    2 -x,-y,-z
_cell_length_a     8.0876(4)
_cell_length_b     9.2013(4)
_cell_length_c     12.1613(6)
_cell_angle_alpha     94.376(2)
_cell_angle_beta     102.8270(10)
_cell_angle_gamma     95.972(2)
_cell_volume     873.01(7)
_cell_formula_units_Z     2
_cell_measurement_reflns_used     420
_cell_measurement_theta_min     3.6
_cell_measurement_theta_max     22.5
_cell_measurement_temperature     293
_cell_special_details
;
;
_exptl_crystal_description     prism
_exptl_crystal_colour     'light-yellow'
_exptl_crystal_size_max     0.35
_exptl_crystal_size_mid     0.25
_exptl_crystal_size_min     0.22
_exptl_crystal_size_rad     ?
_exptl_crystal_density_diffrn     1.295
_exptl_crystal_density_meas     ?
_exptl_crystal_density_method     'Not Measured'
_exptl_crystal_F_000     360
_exptl_absorpt_coefficient_mu     0.092
_exptl_absorpt_correction_type     multi-scan
_exptl_absorpt_process_details     '(SADABS; Bruker, 2005)'
_exptl_absorpt_correction_T_min     0.973
_exptl_absorpt_correction_T_max     0.980
_exptl_special_details
;
;
_diffrn_ambient_temperature     296(2)
_diffrn_radiation_type     'Mo K\a'
_diffrn_radiation_wavelength     0.71073
_diffrn_radiation_source     'fine-focus sealed tube'
_diffrn_radiation_monochromator     graphite
_diffrn_measurement_device_type     'Bruker Kappa APEXII CCD'
_diffrn_measurement_method     \w
_diffrn_detector_area_resol_mean     0.81
_diffrn_reflns_number     14186
_diffrn_reflns_av_R_equivalents     0.0211
_diffrn_reflns_av_sigmaI/netI     0.0210
_diffrn_reflns_theta_min     1.73
_diffrn_reflns_theta_max     27.93
_diffrn_reflns_theta_full     27.93
_diffrn_measured_fraction_theta_max     0.981
_diffrn_measured_fraction_theta_full     0.981
_diffrn_reflns_limit_h_min     -10
_diffrn_reflns_limit_h_max     10
_diffrn_reflns_limit_k_min     -12
_diffrn_reflns_limit_k_max     8
_diffrn_reflns_limit_l_min     -16
_diffrn_reflns_limit_l_max     15
_diffrn_reflns_reduction_process
;
;
_refine_special_details
;
Refinement on <i>F</i>^2^ for ALL reflections except those flagged by the user
for potential systematic errors. Weighted <i>R</i>-factors <i>wR</i> and all
goodnesses of fit <i>S</i> are based on <i>F</i>^2^, conventional
<i>R</i>-factors <i>R</i> are based on <i>F</i>, with <i>F</i> set to zero for
negative <i>F</i>^2^. The observed criterion of <i>F</i>^2^ > \s(<i>F</i>^2^)
is used only for calculating -<i>R</i>-factor-obs <i>etc</i>. and is not
relevant to the choice of reflections for refinement. <i>R</i>-factors based
on <i>F</i>^2^ are statistically about twice as large as those based on
<i>F</i>, and <i>R</i>-factors based on ALL data will be even larger.
;
_reflns_number_total     4108
_reflns_number_gt     3134
_reflns_threshold_expression     I>2\s(I)
_refine_ls_structure_factor_coef     Fsqd
_refine_ls_matrix_type     full
_refine_ls_R_factor_all     0.0741
_refine_ls_R_factor_gt     0.0591
_refine_ls_wR_factor_gt     0.1766
_refine_ls_wR_factor_ref     0.1941
_refine_ls_goodness_of_fit_ref     1.066
_refine_ls_restrained_S_all     1.066
_refine_ls_number_reflns     4108
_refine_ls_number_parameters     227
_refine_ls_number_restraints     0
_refine_ls_number_constraints     ?
_refine_ls_hydrogen_treatment     constr
_refine_ls_weighting_scheme     calc
_refine_ls_weighting_details
         'calc w=1/[\s^2^(Fo^2^)+(0.0997P)^2^+0.2730P] where P=(Fo^2^+2Fc^2^)/3'
_atom_sites_solution_hydrogens     geom
_atom_sites_solution_primary     direct
_atom_sites_solution_secondary     difmap
_refine_ls_shift/su_max     0.000
_refine_ls_shift/su_mean     0.000
_refine_diff_density_max     0.602
_refine_diff_density_min     -0.391
_refine_ls_extinction_method     'none'
_refine_ls_abs_structure_details     ?
_refine_ls_abs_structure_Flack     .
loop_
    _atom_type_symbol
    _atom_type_description
    _atom_type_scat_dispersion_real
    _atom_type_scat_dispersion_imag
    _atom_type_scat_source
    C C 0.0033 0.0016 ' International Tables Vol C Tables 4.2.6.8 and 6.1.1.4'
    H H 0.0000 0.0000 ' International Tables Vol C Tables 4.2.6.8 and 6.1.1.4'
    N N 0.0061 0.0033 ' International Tables Vol C Tables 4.2.6.8 and 6.1.1.4'
    O O 0.0106 0.0060 ' International Tables Vol C Tables 4.2.6.8 and 6.1.1.4'
_computing_data_collection     'APEX2 (Bruker, 2007)'
_computing_cell_refinement     'SAINT (Bruker, 2007)'
_computing_data_reduction     'SAINT (Bruker, 2007)'
_computing_structure_solution     'SHELXS97 (Sheldrick, 2008)'
_computing_structure_refinement     'SHELXL97 (Sheldrick, 2008)'
_computing_molecular_graphics
                  'ORTEP-3 for Windows (Farrugia, 1997) and PLATON (Spek, 2009)'
_computing_publication_material
                                'WinGX (Farrugia, 1999) and PLATON (Spek, 2009)'
loop_
    _atom_site_type_symbol
    _atom_site_label
    _atom_site_fract_x
    _atom_site_fract_y
    _atom_site_fract_z
    _atom_site_U_iso_or_equiv
    _atom_site_thermal_displace_type
    _atom_site_calc_flag
    _atom_site_refinement_flags
    _atom_site_occupancy
    _atom_site_disorder_assembly
    _atom_site_disorder_group
    O O1 0.1813(2) 0.42680(19) 0.00491(15) 0.0760(6) Uani d . 1.000 . .
    O O2 0.93204(16) 0.95097(14) 0.33842(12) 0.0512(4) Uani d . 1.000 . .
    O O3 0.36871(18) 0.99158(15) 0.37001(14) 0.0595(5) Uani d . 1.000 . .
    N N1 1.0877(2) 0.77420(19) 0.39337(15) 0.0563(6) Uani d . 1.000 . .
    N N2 0.8057(3) 0.5088(2) 0.49805(19) 0.0712(7) Uani d . 1.000 . .
    C C1 0.5009(2) 0.70436(17) 0.26984(14) 0.0389(5) Uani d . 1.000 . .
    C C2 0.4984(3) 0.7302(2) 0.15944(17) 0.0531(6) Uani d . 1.000 . .
    C C3 0.3939(3) 0.6405(2) 0.06812(18) 0.0583(7) Uani d . 1.000 . .
    C C4 0.2893(3) 0.5219(2) 0.08782(18) 0.0537(6) Uani d . 1.000 . .
    C C5 0.2917(3) 0.4941(2) 0.19793(19) 0.0563(7) Uani d . 1.000 . .
    C C6 0.3951(2) 0.58441(19) 0.28771(17) 0.0476(6) Uani d . 1.000 . .
    C C7 0.1568(4) 0.4634(3) -0.1082(2) 0.0809(9) Uani d . 1.000 . .
    C C8 0.6180(2) 0.79962(17) 0.37058(14) 0.0387(5) Uani d . 1.000 . .
    C C9 0.7912(2) 0.74660(18) 0.40311(14) 0.0405(5) Uani d . 1.000 . .
    C C10 0.9333(2) 0.81758(19) 0.38054(14) 0.0420(5) Uani d . 1.000 . .
    C C11 0.8019(2) 0.6148(2) 0.45477(17) 0.0487(6) Uani d . 1.000 . .
    C C12 0.7895(2) 1.02140(18) 0.33096(14) 0.0422(5) Uani d . 1.000 . .
    C C13 0.6429(2) 0.95783(18) 0.34927(14) 0.0403(5) Uani d . 1.000 . .
    C C14 0.5022(2) 1.04491(19) 0.35100(15) 0.0461(6) Uani d . 1.000 . .
    C C15 0.5308(3) 1.2042(2) 0.3328(2) 0.0634(8) Uani d . 1.000 . .
    C C16 0.6528(3) 1.2323(2) 0.2563(2) 0.0660(8) Uani d . 1.000 . .
    C C17 0.8203(3) 1.1737(2) 0.29963(18) 0.0537(6) Uani d . 1.000 . .
    O O4 0.8992(4) 0.9746(4) 1.0758(2) 0.1475(16) Uani d . 1.000 . .
    C C18 0.8279(5) 0.9756(5) 0.9615(4) 0.1243(19) Uani d . 1.000 . .
    C C19 0.9322(6) 1.0707(6) 0.9113(4) 0.138(2) Uani d . 1.000 . .
    H H1A 1.10620 0.69140 0.41900 0.0680 Uiso c R 1.000 . .
    H H1B 1.16900 0.82900 0.37610 0.0680 Uiso c R 1.000 . .
    H H2 0.56870 0.81000 0.14570 0.0640 Uiso c R 1.000 . .
    H H3 0.39450 0.66020 -0.00570 0.0700 Uiso c R 1.000 . .
    H H5 0.22270 0.41340 0.21170 0.0680 Uiso c R 1.000 . .
    H H6 0.39390 0.56470 0.36140 0.0570 Uiso c R 1.000 . .
    H H7A 0.11860 0.55860 -0.11240 0.1210 Uiso c R 1.000 . .
    H H7B 0.07240 0.39170 -0.15710 0.1210 Uiso c R 1.000 . .
    H H7C 0.26270 0.46480 -0.13150 0.1210 Uiso c R 1.000 . .
    H H8 0.56480 0.79380 0.43530 0.0460 Uiso c R 1.000 . .
    H H15A 0.57660 1.26170 0.40550 0.0760 Uiso c R 1.000 . .
    H H15B 0.42210 1.23650 0.29930 0.0760 Uiso c R 1.000 . .
    H H16A 0.60040 1.18570 0.18050 0.0790 Uiso c R 1.000 . .
    H H16B 0.67420 1.33710 0.25170 0.0790 Uiso c R 1.000 . .
    H H17A 0.88530 1.17380 0.24150 0.0640 Uiso c R 1.000 . .
    H H17B 0.88670 1.23700 0.36540 0.0640 Uiso c R 1.000 . .
    H H18A 0.71550 1.00780 0.95170 0.1500 Uiso c R 1.000 . .
    H H18B 0.81450 0.87690 0.92390 0.1500 Uiso c R 1.000 . .
    H H19A 0.94160 1.17020 0.94680 0.1660 Uiso c R 1.000 . .
    H H19B 0.87970 1.07000 0.83140 0.1660 Uiso c R 1.000 . .
loop_
    _atom_site_aniso_label
    _atom_site_aniso_U_11
    _atom_site_aniso_U_22
    _atom_site_aniso_U_33
    _atom_site_aniso_U_12
    _atom_site_aniso_U_13
    _atom_site_aniso_U_23
    O1 0.0761(11) 0.0640(10) 0.0702(10) -0.0133(8) -0.0058(8) -0.0056(8)
    O2 0.0475(7) 0.0467(7) 0.0657(8) 0.0030(5) 0.0229(6) 0.0207(6)
    O3 0.0480(8) 0.0506(8) 0.0832(10) 0.0060(6) 0.0217(7) 0.0084(7)
    N1 0.0429(9) 0.0552(10) 0.0748(11) 0.0057(7) 0.0169(8) 0.0229(8)
    N2 0.0600(11) 0.0595(11) 0.1025(16) 0.0096(8) 0.0244(10) 0.0413(11)
    C1 0.0359(8) 0.0347(8) 0.0472(9) 0.0047(6) 0.0112(7) 0.0063(6)
    C2 0.0594(12) 0.0473(10) 0.0514(10) -0.0082(8) 0.0170(9) 0.0062(8)
    C3 0.0649(13) 0.0591(12) 0.0475(10) -0.0043(10) 0.0117(9) 0.0042(9)
    C4 0.0487(11) 0.0441(10) 0.0612(12) 0.0022(8) 0.0016(9) -0.0009(8)
    C5 0.0505(11) 0.0417(10) 0.0702(13) -0.0070(8) 0.0040(9) 0.0124(9)
    C6 0.0454(10) 0.0423(9) 0.0543(10) 0.0002(7) 0.0091(8) 0.0148(8)
    C7 0.0762(17) 0.0896(18) 0.0618(14) 0.0016(13) -0.0056(12) -0.0107(13)
    C8 0.0407(8) 0.0354(8) 0.0418(8) 0.0004(6) 0.0145(7) 0.0071(6)
    C9 0.0423(9) 0.0372(8) 0.0413(8) 0.0004(6) 0.0085(7) 0.0087(6)
    C10 0.0443(9) 0.0398(8) 0.0414(8) 0.0015(7) 0.0092(7) 0.0082(7)
    C11 0.0413(9) 0.0462(10) 0.0586(11) 0.0016(7) 0.0104(8) 0.0144(8)
    C12 0.0499(10) 0.0354(8) 0.0420(9) 0.0005(7) 0.0133(7) 0.0070(7)
    C13 0.0460(9) 0.0341(8) 0.0407(8) 0.0008(7) 0.0114(7) 0.0049(6)
    C14 0.0494(10) 0.0393(9) 0.0481(10) 0.0031(7) 0.0091(8) 0.0041(7)
    C15 0.0664(13) 0.0403(10) 0.0882(16) 0.0107(9) 0.0234(12) 0.0150(10)
    C16 0.0820(16) 0.0462(11) 0.0748(14) 0.0089(10) 0.0219(12) 0.0245(10)
    C17 0.0659(12) 0.0391(9) 0.0605(11) -0.0019(8) 0.0251(10) 0.0135(8)
    O4 0.125(2) 0.236(4) 0.0879(17) 0.028(2) 0.0352(16) 0.018(2)
    C18 0.105(3) 0.152(4) 0.107(3) 0.002(3) 0.010(2) 0.020(3)
    C19 0.114(3) 0.200(5) 0.111(3) 0.038(3) 0.022(2) 0.069(3)
_geom_special_details
;
Bond distances, angles <i>etc</i>. have been calculated using the rounded
fractional coordinates. All su's are estimated from the variances of the
(full) variance-covariance matrix. The cell e.s.d.'s are taken into account in
the estimation of distances, angles and torsion angles
;
loop_
    _geom_bond_atom_site_label_1
    _geom_bond_atom_site_label_2
    _geom_bond_site_symmetry_1
    _geom_bond_site_symmetry_2
    _geom_bond_distance
    _geom_bond_publ_flag
    O1 C4 . . 1.364(3) no
    O1 C7 . . 1.417(3) no
    O2 C10 . . 1.366(2) no
    O2 C12 . . 1.369(2) no
    O3 C14 . . 1.216(2) no
    O4 C18 . . 1.383(5) no
    O4 C19 . 2_777 1.446(6) no
    N1 C10 . . 1.330(2) no
    N2 C11 . . 1.143(3) no
    N1 H1B . . 0.8600 no
    N1 H1A . . 0.8600 no
    C1 C2 . . 1.377(3) no
    C1 C8 . . 1.521(2) no
    C1 C6 . . 1.386(2) no
    C2 C3 . . 1.388(3) no
    C3 C4 . . 1.379(3) no
    C4 C5 . . 1.379(3) no
    C5 C6 . . 1.376(3) no
    C8 C13 . . 1.499(2) no
    C8 C9 . . 1.511(2) no
    C9 C10 . . 1.354(2) no
    C9 C11 . . 1.410(3) no
    C12 C13 . . 1.338(2) no
    C12 C17 . . 1.491(3) no
    C13 C14 . . 1.461(2) no
    C14 C15 . . 1.501(3) no
    C15 C16 . . 1.516(3) no
    C16 C17 . . 1.511(3) no
    C2 H2 . . 0.9300 no
    C3 H3 . . 0.9300 no
    C5 H5 . . 0.9300 no
    C6 H6 . . 0.9300 no
    C7 H7C . . 0.9600 no
    C7 H7A . . 0.9600 no
    C7 H7B . . 0.9600 no
    C8 H8 . . 0.9800 no
    C15 H15B . . 0.9700 no
    C15 H15A . . 0.9700 no
    C16 H16A . . 0.9700 no
    C16 H16B . . 0.9700 no
    C17 H17B . . 0.9700 no
    C17 H17A . . 0.9700 no
    C18 C19 . . 1.417(7) no
    C18 H18A . . 0.9700 no
    C18 H18B . . 0.9700 no
    C19 H19A . . 0.9700 no
    C19 H19B . . 0.9700 no
loop_
    _geom_angle_atom_site_label_1
    _geom_angle_atom_site_label_2
    _geom_angle_atom_site_label_3
    _geom_angle_site_symmetry_1
    _geom_angle_site_symmetry_2
    _geom_angle_site_symmetry_3
    _geom_angle
    _geom_angle_publ_flag
    C4 O1 C7 . . . 117.78(19) no
    C10 O2 C12 . . . 118.91(14) no
    C18 O4 C19 . . 2_777 108.6(3) no
    H1A N1 H1B . . . 120.00 no
    C10 N1 H1B . . . 120.00 no
    C10 N1 H1A . . . 120.00 no
    C2 C1 C6 . . . 117.77(17) no
    C6 C1 C8 . . . 119.84(15) no
    C2 C1 C8 . . . 122.37(15) no
    C1 C2 C3 . . . 121.88(19) no
    C2 C3 C4 . . . 119.41(19) no
    O1 C4 C5 . . . 116.23(19) no
    C3 C4 C5 . . . 119.3(2) no
    O1 C4 C3 . . . 124.49(19) no
    C4 C5 C6 . . . 120.73(19) no
    C1 C6 C5 . . . 120.93(18) no
    C9 C8 C13 . . . 108.63(14) no
    C1 C8 C13 . . . 112.38(14) no
    C1 C8 C9 . . . 111.95(13) no
    C8 C9 C10 . . . 122.54(15) no
    C10 C9 C11 . . . 119.42(16) no
    C8 C9 C11 . . . 118.00(14) no
    O2 C10 N1 . . . 110.30(15) no
    N1 C10 C9 . . . 128.22(17) no
    O2 C10 C9 . . . 121.48(15) no
    N2 C11 C9 . . . 177.6(2) no
    O2 C12 C13 . . . 122.91(15) no
    C13 C12 C17 . . . 125.75(17) no
    O2 C12 C17 . . . 111.34(16) no
    C8 C13 C14 . . . 118.19(14) no
    C8 C13 C12 . . . 122.27(15) no
    C12 C13 C14 . . . 119.54(15) no
    C13 C14 C15 . . . 117.57(16) no
    O3 C14 C13 . . . 121.28(16) no
    O3 C14 C15 . . . 121.11(17) no
    C14 C15 C16 . . . 112.24(17) no
    C15 C16 C17 . . . 111.57(18) no
    C12 C17 C16 . . . 110.51(18) no
    C1 C2 H2 . . . 119.00 no
    C3 C2 H2 . . . 119.00 no
    C4 C3 H3 . . . 120.00 no
    C2 C3 H3 . . . 120.00 no
    C6 C5 H5 . . . 120.00 no
    C4 C5 H5 . . . 120.00 no
    C1 C6 H6 . . . 120.00 no
    C5 C6 H6 . . . 120.00 no
    O1 C7 H7A . . . 109.00 no
    O1 C7 H7B . . . 109.00 no
    H7A C7 H7B . . . 109.00 no
    H7A C7 H7C . . . 109.00 no
    H7B C7 H7C . . . 110.00 no
    O1 C7 H7C . . . 109.00 no
    C9 C8 H8 . . . 108.00 no
    C13 C8 H8 . . . 108.00 no
    C1 C8 H8 . . . 108.00 no
    C14 C15 H15B . . . 109.00 no
    C16 C15 H15A . . . 109.00 no
    C16 C15 H15B . . . 109.00 no
    H15A C15 H15B . . . 108.00 no
    C14 C15 H15A . . . 109.00 no
    C15 C16 H16B . . . 109.00 no
    C17 C16 H16A . . . 109.00 no
    C15 C16 H16A . . . 109.00 no
    H16A C16 H16B . . . 108.00 no
    C17 C16 H16B . . . 109.00 no
    C12 C17 H17A . . . 110.00 no
    C12 C17 H17B . . . 110.00 no
    C16 C17 H17B . . . 110.00 no
    H17A C17 H17B . . . 108.00 no
    C16 C17 H17A . . . 110.00 no
    O4 C18 C19 . . . 110.9(4) no
    O4 C19 C18 2_777 . . 110.8(4) no
    O4 C18 H18A . . . 109.00 no
    O4 C18 H18B . . . 109.00 no
    C19 C18 H18A . . . 109.00 no
    C19 C18 H18B . . . 109.00 no
    H18A C18 H18B . . . 108.00 no
    C18 C19 H19A . . . 109.00 no
    C18 C19 H19B . . . 109.00 no
    H19A C19 H19B . . . 108.00 no
    O4 C19 H19A 2_777 . . 109.00 no
    O4 C19 H19B 2_777 . . 110.00 no
loop_
    _geom_torsion_atom_site_label_1
    _geom_torsion_atom_site_label_2
    _geom_torsion_atom_site_label_3
    _geom_torsion_atom_site_label_4
    _geom_torsion_site_symmetry_1
    _geom_torsion_site_symmetry_2
    _geom_torsion_site_symmetry_3
    _geom_torsion_site_symmetry_4
    _geom_torsion
    _geom_torsion_publ_flag
    C7 O1 C4 C3 . . . . -9.3(3) no
    C7 O1 C4 C5 . . . . 171.1(2) no
    C10 O2 C12 C17 . . . . 171.59(15) no
    C12 O2 C10 N1 . . . . -172.95(15) no
    C10 O2 C12 C13 . . . . -8.8(2) no
    C12 O2 C10 C9 . . . . 7.4(2) no
    C18 O4 C19 C18 2_777 2_777 . . -58.0(5) no
    C19 O4 C18 C19 2_777 . . . -58.0(5) no
    C8 C1 C2 C3 . . . . 178.46(19) no
    C8 C1 C6 C5 . . . . -178.09(17) no
    C2 C1 C6 C5 . . . . 0.2(3) no
    C2 C1 C8 C9 . . . . -87.6(2) no
    C2 C1 C8 C13 . . . . 34.9(2) no
    C6 C1 C8 C9 . . . . 90.63(19) no
    C6 C1 C8 C13 . . . . -146.80(16) no
    C6 C1 C2 C3 . . . . 0.2(3) no
    C1 C2 C3 C4 . . . . 0.0(3) no
    C2 C3 C4 C5 . . . . -0.5(3) no
    C2 C3 C4 O1 . . . . 179.8(2) no
    O1 C4 C5 C6 . . . . -179.37(19) no
    C3 C4 C5 C6 . . . . 1.0(3) no
    C4 C5 C6 C1 . . . . -0.8(3) no
    C13 C8 C9 C11 . . . . 163.92(15) no
    C1 C8 C13 C12 . . . . -107.09(18) no
    C13 C8 C9 C10 . . . . -18.7(2) no
    C1 C8 C9 C10 . . . . 105.99(18) no
    C1 C8 C9 C11 . . . . -71.4(2) no
    C9 C8 C13 C14 . . . . -161.46(15) no
    C1 C8 C13 C14 . . . . 74.12(19) no
    C9 C8 C13 C12 . . . . 17.3(2) no
    C11 C9 C10 N1 . . . . 5.4(3) no
    C8 C9 C10 O2 . . . . 7.6(3) no
    C8 C9 C10 N1 . . . . -172.00(17) no
    C11 C9 C10 O2 . . . . -175.05(16) no
    C17 C12 C13 C8 . . . . 174.55(17) no
    C17 C12 C13 C14 . . . . -6.7(3) no
    O2 C12 C17 C16 . . . . 162.26(16) no
    C13 C12 C17 C16 . . . . -17.3(3) no
    O2 C12 C13 C14 . . . . 173.82(15) no
    O2 C12 C13 C8 . . . . -5.0(3) no
    C12 C13 C14 O3 . . . . -178.26(18) no
    C8 C13 C14 O3 . . . . 0.6(3) no
    C12 C13 C14 C15 . . . . -0.5(3) no
    C8 C13 C14 C15 . . . . 178.31(16) no
    O3 C14 C15 C16 . . . . -151.3(2) no
    C13 C14 C15 C16 . . . . 31.0(3) no
    C14 C15 C16 C17 . . . . -54.6(2) no
    C15 C16 C17 C12 . . . . 46.9(2) no
    O4 C18 C19 O4 . . . 2_777 59.3(5) no
loop_
    _geom_hbond_atom_site_label_D
    _geom_hbond_atom_site_label_H
    _geom_hbond_atom_site_label_A
    _geom_hbond_site_symmetry_A
    _geom_hbond_distance_DH
    _geom_hbond_distance_HA
    _geom_hbond_distance_DA
    _geom_hbond_angle_DHA
    _geom_hbond_publ_flag
    N1 H1A N2 2_766 0.86 2.27 3.123(3) 171 yes
    N1 H1B O3 1_655 0.86 2.10 2.945(2) 167 yes
_iucr_refine_instructions_details
;
TITL 296-UK in P-1
CELL  0.71073   8.0876   9.2013  12.1613   94.376  102.827   95.972
ZERR     2.00   0.0004   0.0004   0.0006    0.002    0.001    0.002
LATT   1
SFAC  C    H    N    O
UNIT  38   40   4    8
MERG   2
OMIT    -4.00 180.00
FMAP   2
PLAN    5
ACTA
LIST   4
L.S.  13
WGHT    0.099700    0.273000
FVAR       0.37282
MOLE    1
C1    1    0.500867    0.704360    0.269836    11.00000    0.03592    0.03473 =
         0.04719    0.00630    0.01119    0.00471
C2    1    0.498358    0.730152    0.159443    11.00000    0.05945    0.04734 =
         0.05138    0.00625    0.01699   -0.00816
AFIX  43
H2    2    0.568699    0.809964    0.145699    11.00000   -1.20000
AFIX   0
C3    1    0.393939    0.640527    0.068119    11.00000    0.06492    0.05909 =
         0.04751    0.00416    0.01171   -0.00435
AFIX  43
H3    2    0.394505    0.660250   -0.005678    11.00000   -1.20000
AFIX   0
C4    1    0.289302    0.521915    0.087825    11.00000    0.04874    0.04408 =
         0.06118   -0.00092    0.00161    0.00225
C5    1    0.291688    0.494125    0.197932    11.00000    0.05053    0.04168 =
         0.07022    0.01239    0.00404   -0.00696
AFIX  43
H5    2    0.222654    0.413445    0.211678    11.00000   -1.20000
AFIX   0
C6    1    0.395057    0.584415    0.287707    11.00000    0.04541    0.04234 =
         0.05432    0.01480    0.00913    0.00020
AFIX  43
H6    2    0.393902    0.564672    0.361419    11.00000   -1.20000
AFIX   0
C7    1    0.156759    0.463428   -0.108155    11.00000    0.07616    0.08959 =
         0.06179   -0.01066   -0.00559    0.00156
AFIX 137
H7A   2    0.118565    0.558631   -0.112421    11.00000   -1.50000
H7B   2    0.072410    0.391685   -0.157113    11.00000   -1.50000
H7C   2    0.262692    0.464786   -0.131545    11.00000   -1.50000
AFIX   0
C8    1    0.618032    0.799619    0.370580    11.00000    0.04073    0.03539 =
         0.04182    0.00707    0.01450    0.00043
AFIX  13
H8    2    0.564835    0.793767    0.435342    11.00000   -1.20000
AFIX   0
C9    1    0.791227    0.746601    0.403106    11.00000    0.04226    0.03716 =
         0.04130    0.00875    0.00848    0.00039
C10   1    0.933349    0.817575    0.380544    11.00000    0.04432    0.03981 =
         0.04141    0.00817    0.00924    0.00146
C11   1    0.801858    0.614836    0.454766    11.00000    0.04129    0.04618 =
         0.05856    0.01443    0.01043    0.00157
C12   1    0.789518    1.021396    0.330957    11.00000    0.04992    0.03541 =
         0.04196    0.00700    0.01327    0.00045
C13   1    0.642948    0.957826    0.349266    11.00000    0.04598    0.03412 =
         0.04074    0.00487    0.01135    0.00081
C14   1    0.502177    1.044907    0.351003    11.00000    0.04943    0.03927 =
         0.04810    0.00406    0.00913    0.00305
C15   1    0.530793    1.204224    0.332753    11.00000    0.06638    0.04030 =
         0.08817    0.01502    0.02340    0.01071
AFIX  23
H15A  2    0.576564    1.261654    0.405467    11.00000   -1.20000
H15B  2    0.422083    1.236538    0.299310    11.00000   -1.20000
AFIX   0
C16   1    0.652750    1.232329    0.256257    11.00000    0.08199    0.04625 =
         0.07476    0.02446    0.02195    0.00891
AFIX  23
H16A  2    0.600435    1.185660    0.180502    11.00000   -1.20000
H16B  2    0.674246    1.337142    0.251712    11.00000   -1.20000
AFIX   0
C17   1    0.820279    1.173712    0.299630    11.00000    0.06593    0.03910 =
         0.06052    0.01348    0.02506   -0.00188
AFIX  23
H17A  2    0.885280    1.173806    0.241512    11.00000   -1.20000
H17B  2    0.886725    1.236969    0.365437    11.00000   -1.20000
AFIX   0
N1    3    1.087716    0.774199    0.393369    11.00000    0.04286    0.05518 =
         0.07479    0.02292    0.01690    0.00568
AFIX  93
H1A   2    1.106218    0.691357    0.418967    11.00000   -1.20000
H1B   2    1.169027    0.828994    0.376064    11.00000   -1.20000
AFIX   0
N2    3    0.805721    0.508790    0.498050    11.00000    0.05996    0.05945 =
         0.10249    0.04130    0.02437    0.00961
O1    4    0.181271    0.426803    0.004907    11.00000    0.07614    0.06401 =
         0.07022   -0.00561   -0.00575   -0.01331
O2    4    0.932038    0.950966    0.338421    11.00000    0.04746    0.04674 =
         0.06568    0.02066    0.02288    0.00298
O3    4    0.368709    0.991579    0.370007    11.00000    0.04803    0.05062 =
         0.08319    0.00838    0.02171    0.00600
MOLE 2
C18   1    0.827882    0.975633    0.961499    11.00000    0.10532    0.15225 =
         0.10738    0.02035    0.00991    0.00162
AFIX  23
H18A  2    0.715493    1.007754    0.951680    11.00000   -1.20000
H18B  2    0.814537    0.876869    0.923892    11.00000   -1.20000
AFIX   0
C19   1    0.932195    1.070658    0.911344    11.00000    0.11374    0.20006 =
         0.11114    0.06861    0.02231    0.03780
AFIX  23
H19A  2    0.941577    1.170176    0.946795    11.00000   -1.20000
H19B  2    0.879709    1.069966    0.831390    11.00000   -1.20000
AFIX   0
O4    4    0.899170    0.974615    1.075788    11.00000    0.12511    0.23613 =
         0.08791    0.01765    0.03522    0.02788
HKLF    4
REM  296-UK in P-1
REM R1 =  0.0591 for   3134 Fo > 4sig(Fo)  and  0.0741 for all   4108 data
REM    227 parameters refined using      0 restraints
END
WGHT      0.0997      0.2730
REM Highest difference peak  0.602,  deepest hole -0.391,  1-sigma level  0.047
Q1    1   0.9671  1.1256  1.0593  11.00000  0.05    0.60
Q2    1   0.9143  0.9265  0.8954  11.00000  0.05    0.43
Q3    1   0.6972  0.9726  0.3064  11.00000  0.05    0.24
Q4    1   0.8419  0.7687  0.3708  11.00000  0.05    0.22
Q5    1   0.7982  1.0944  0.3132  11.00000  0.05    0.22
;
