# Supplementary material for: 2-Amino-4-(4-meth­oxy­phen­yl)-5-oxo-5,6,7,8-tetra­hydro-4H-chromene-3-carbonitrile 1,4-dioxane hemisolvate
Source: Acta Crystallogr Sect E Struct Rep Online. 2012 Jun 23;68(Pt 7):o2178–9. doi: 10.1107/S1600536812027729 (PMC3393982; doi:10.1107/S1600536812027729)
Supplement: Supplementary file 2 [file e-68-o2178-Isup2.hkl]

# 
# h,k,l, Fc-squared, Fo-squared, sigma(Fo-squared) and status flag 
# 
data_I
_shelx_title ' 296-UK in P-1' 
_shelx_refln_list_code          4 
_shelx_F_calc_maximum       86.99 
_exptl_crystal_F_000       360.00 
_reflns_d_resolution_high  0.7586 
 
loop_ 
 _symmetry_equiv_pos_as_xyz 
 'x, y, z' 
 '-x, -y, -z' 
 
_cell_length_a     8.0876 
_cell_length_b     9.2013 
_cell_length_c    12.1613 
_cell_angle_alpha  94.376 
_cell_angle_beta  102.827 
_cell_angle_gamma  95.972 
 
_shelx_F_squared_multiplier     1.000 
 
loop_ 
 _refln_index_h 
 _refln_index_k 
 _refln_index_l 
 _refln_F_squared_calc 
 _refln_F_squared_meas 
 _refln_F_squared_sigma 
 _refln_observed_status 
   1   0   0       38.67       34.08      0.40 o 
   2   0   0       22.18       16.44      0.28 o 
   3   0   0     1114.18     1054.88     10.87 o 
   4   0   0      317.08      318.09      4.19 o 
   5   0   0       17.17       13.56      0.58 o 
   6   0   0       23.18       22.14      0.71 o 
   7   0   0      358.34      342.66      8.08 o 
   8   0   0        1.64        1.01      0.58 o 
   9   0   0       55.56       57.79      2.08 o 
  10   0   0       28.57       32.49      1.70 o 
 -10   1   0        9.38       10.76      1.14 o 
  -9   1   0        0.13        0.83      0.61 o 
  -8   1   0        8.24        7.67      0.84 o 
  -7   1   0      113.20      111.17      2.87 o 
  -6   1   0       14.80       13.11      0.71 o 
  -5   1   0       47.28       55.18      0.90 o 
  -4   1   0      326.34      338.19      3.73 o 
  -3   1   0       34.31       21.11      0.40 o 
  -2   1   0     3643.28     3774.22     36.26 o 
  -1   1   0      335.21      339.83      2.77 o 
   0   1   0      678.27      682.78     12.92 o 
   1   1   0      385.74      352.25      3.04 o 
   2   1   0      735.05      743.47      6.40 o 
   3   1   0      672.45      748.25      7.28 o 
   4   1   0       35.47       31.97      0.68 o 
   5   1   0       91.05       88.73      1.48 o 
   6   1   0      108.64      105.56      1.97 o 
   7   1   0      187.00      193.17      3.76 o 
   8   1   0        8.06        6.23      0.79 o 
   9   1   0        3.81        3.89      0.79 o 
  10   1   0        9.78        8.63      1.51 o 
 -10   2   0        2.09        3.74      0.84 o 
  -9   2   0        0.55        1.78      0.63 o 
  -8   2   0        0.40       -0.54      0.46 o 
  -7   2   0       24.24       23.41      1.14 o 
  -6   2   0       16.59       13.86      0.74 o 
  -5   2   0       67.22       57.19      1.07 o 
  -4   2   0       54.64       68.07      1.04 o 
  -3   2   0      930.63      988.09      8.56 o 
  -2   2   0     6155.97     6098.84     47.75 o 
  -1   2   0      413.87      374.18      2.85 o 
   0   2   0     1919.49     1911.49     52.23 o 
   1   2   0     1478.87     1463.43     14.93 o 
   2   2   0       30.28       22.41      0.39 o 
   3   2   0      277.07      268.73      2.92 o 
   4   2   0      494.37      542.84      8.23 o 
   5   2   0        7.63        7.50      0.40 o 
   6   2   0        0.03       -0.13      0.29 o 
   7   2   0      101.60      112.51      2.92 o 
   8   2   0       22.53       17.59      1.14 o 
   9   2   0        4.96        5.18      1.15 o 
 -10   3   0        0.88        0.65      0.90 o 
  -9   3   0        0.18        1.69      0.53 o 
  -8   3   0        3.71        3.73      0.54 o 
  -7   3   0       12.76       12.46      0.66 o 
  -6   3   0        0.40        0.23      0.23 o 
  -5   3   0        3.22        4.42      0.29 o 
  -4   3   0        0.06        1.44      0.17 o 
  -3   3   0       36.72       37.13      0.48 o 
  -2   3   0     2169.10     2105.33     17.30 o 
  -1   3   0       12.64        3.27      0.13 o 
   0   3   0        0.50        0.58      0.36 o 
   1   3   0     1119.80     1212.39     14.69 o 
   2   3   0      105.26      124.51      1.40 o 
   3   3   0        7.62       12.62      0.35 o 
   4   3   0       23.84       31.84      0.69 o 
   5   3   0       34.28       32.50      0.86 o 
   6   3   0       16.87       16.69      0.81 o 
   7   3   0      183.16      178.19      3.52 o 
   8   3   0       63.38       66.03      2.37 o 
   9   3   0        1.57        0.94      0.86 o 
 -10   4   0        0.72        0.20      0.72 o 
  -9   4   0        0.29        0.25      0.72 o 
  -8   4   0        0.07       -0.09      0.39 o 
  -7   4   0       46.55       39.44      1.09 o 
  -6   4   0        0.01        0.17      0.29 o 
  -5   4   0       48.32       45.41      0.72 o 
  -4   4   0       85.07       92.71      1.12 o 
  -3   4   0       28.27       36.76      0.54 o 
  -2   4   0       80.14       89.53      1.06 o 
  -1   4   0       80.84      104.94      1.29 o 
   0   4   0     3286.65     3264.88     88.85 o 
   1   4   0       48.49       86.86      1.67 o 
   2   4   0        3.24        7.27      0.22 o 
   3   4   0       74.86       76.35      1.07 o 
   4   4   0       19.62       25.78      0.56 o 
   5   4   0       95.21       96.47      1.60 o 
   6   4   0       48.30       46.05      1.31 o 
   7   4   0       29.14       26.55      1.40 o 
   8   4   0        5.26        7.57      0.98 o 
   9   4   0        0.83        0.50      0.86 o 
  -9   5   0        0.39       -0.61      0.60 o 
  -8   5   0        0.58        0.41      0.43 o 
  -7   5   0       16.81        9.99      0.62 o 
  -6   5   0        0.41        0.80      0.23 o 
  -5   5   0       75.79       80.12      1.12 o 
  -4   5   0      575.42      576.66      6.30 o 
  -3   5   0        5.91        8.03      0.28 o 
  -2   5   0      138.20      137.00      1.75 o 
  -1   5   0      103.50      104.16      1.41 o 
   0   5   0      854.84      846.96     23.53 o 
   2   5   0       49.88       65.23      0.99 o 
   3   5   0        0.70        0.18      0.08 o 
   4   5   0       70.35       74.10      1.13 o 
   5   5   0      251.37      251.07      5.90 o 
   6   5   0       44.93       41.30      1.57 o 
   7   5   0       55.60       56.74      2.04 o 
   8   5   0        1.14        1.57      0.65 o 
  -9   6   0        3.91        5.68      0.84 o 
  -8   6   0        0.75        0.65      0.55 o 
  -7   6   0        0.35        0.50      0.34 o 
  -6   6   0       17.92       17.93      0.74 o 
  -5   6   0        1.86        1.58      0.26 o 
  -4   6   0       46.87       58.23      1.06 o 
  -3   6   0       42.84       52.72      0.78 o 
  -2   6   0       66.86       59.26      0.85 o 
  -1   6   0        3.92        2.89      0.16 o 
   0   6   0       35.56       27.12      1.80 o 
   1   6   0        0.02        2.95      0.79 o 
   2   6   0       22.18       29.97      0.57 o 
   3   6   0        5.51        2.53      0.27 o 
   4   6   0       55.43       51.28      1.39 o 
   5   6   0        2.44        1.50      0.35 o 
   6   6   0        5.49        4.12      0.62 o 
   7   6   0        6.47        6.92      1.19 o 
   8   6   0        1.21        0.83      0.69 o 
  -9   7   0        0.45        0.05      0.64 o 
  -8   7   0       10.57        9.46      0.94 o 
  -7   7   0        8.32        8.37      0.71 o 
  -6   7   0       16.72       16.94      0.89 o 
  -5   7   0        6.92        7.54      0.47 o 
  -4   7   0      124.30      137.46      2.41 o 
  -3   7   0       52.52       54.63      1.02 o 
  -2   7   0        7.49        3.91      0.23 o 
  -1   7   0       11.25       11.49      0.31 o 
   0   7   0       39.86       45.25      2.52 o 
   1   7   0        0.58        1.94      0.79 o 
   2   7   0        8.28        5.22      0.27 o 
   3   7   0      348.84      352.77      5.20 o 
   4   7   0       49.41       50.77      1.18 o 
   5   7   0       16.99       17.66      0.81 o 
   6   7   0        9.89       12.02      0.95 o 
   7   7   0        0.81        0.35      0.55 o 
  -8   8   0        9.33       11.37      0.99 o 
  -7   8   0        4.42        5.29      0.80 o 
  -6   8   0        2.69        3.14      0.60 o 
  -5   8   0       35.11       37.72      1.52 o 
  -4   8   0       45.65       49.74      1.04 o 
  -3   8   0       27.02       34.01      0.77 o 
  -2   8   0      105.89       92.39      1.61 o 
  -1   8   0        1.40        1.70      0.24 o 
   0   8   0        0.56        1.73      0.79 o 
   1   8   0        6.48       13.24      1.65 o 
   2   8   0      107.30      114.99      3.39 o 
   3   8   0        0.11        0.64      0.25 o 
   4   8   0        9.00        7.13      0.53 o 
   5   8   0        0.24        0.10      0.33 o 
   6   8   0        0.79        1.76      0.55 o 
  -7   9   0        9.19       10.03      1.00 o 
  -6   9   0        5.92        7.26      0.80 o 
  -5   9   0        4.11        4.15      0.65 o 
  -4   9   0       62.67       61.12      1.46 o 
  -3   9   0       13.15       16.35      0.65 o 
  -2   9   0        2.42        4.26      0.30 o 
  -1   9   0        3.79        2.79      0.44 o 
   0   9   0       41.68       40.22      2.81 o 
   2   9   0        3.89        3.17      0.50 o 
   3   9   0       15.21       14.26      1.08 o 
   4   9   0        7.59        8.88      0.74 o 
   5   9   0        6.07        7.55      1.15 o 
  -6  10   0        3.98        5.51      0.74 o 
  -5  10   0        0.24       -0.40      0.41 o 
  -4  10   0        0.28       -0.01      0.32 o 
  -3  10   0        5.90        4.89      0.42 o 
  -2  10   0        0.48        0.61      0.33 o 
  -1  10   0       29.59       21.58      1.08 o 
   3  10   0        3.70        3.76      0.48 o 
   4  10   0        0.54        0.94      0.46 o 
  -5  11   0        0.12       -0.22      0.65 o 
  -4  11   0        0.10       -0.58      0.58 o 
  -3  11   0        0.00       -0.06      0.38 o 
  -2  11   0        1.42        0.85      0.35 o 
   3  11   0       12.43       12.15      1.37 o 
  -2  12   0       19.76       20.30      1.98 o 
   2 -12   1       14.20       17.26      0.91 o 
  -3 -11   1        0.59        0.59      0.38 o 
   1 -11   1        0.04       -0.26      0.28 o 
   2 -11   1       10.13       12.56      0.90 o 
   3 -11   1        5.22        6.33      0.94 o 
   4 -11   1        0.02       -0.29      0.58 o 
   5 -11   1        4.98        3.87      0.66 o 
  -4 -10   1       56.72       62.88      4.53 o 
  -3 -10   1        3.05        3.11      0.46 o 
  -2 -10   1        4.11        3.24      0.41 o 
   1 -10   1        3.13        3.95      0.43 o 
   2 -10   1        7.14        8.48      0.68 o 
   3 -10   1        0.28       -0.02      0.30 o 
   4 -10   1        3.88        3.21      0.44 o 
   5 -10   1        1.43        0.85      0.48 o 
   6 -10   1        1.07        0.55      0.53 o 
  -6  -9   1       10.03       12.52      1.65 o 
  -5  -9   1        4.82        6.33      1.08 o 
  -4  -9   1        2.00        2.10      0.68 o 
  -3  -9   1        1.22        0.90      0.36 o 
  -2  -9   1       10.97        8.89      0.56 o 
  -1  -9   1       27.75       22.23      1.08 o 
   0  -9   1       17.96       12.31      0.53 o 
   1  -9   1       10.89        8.38      0.52 o 
   2  -9   1       12.33        9.32      0.46 o 
   3  -9   1       21.48       17.74      1.10 o 
   4  -9   1        5.72        6.40      0.80 o 
   5  -9   1        4.77        5.07      0.67 o 
   6  -9   1        1.24        0.97      0.55 o 
   7  -9   1       10.44       14.04      1.91 o 
  -7  -8   1        9.39       12.65      1.07 o 
  -6  -8   1       14.09       15.61      1.62 o 
  -5  -8   1        1.75        1.56      0.40 o 
  -4  -8   1       40.02       43.65      1.16 o 
  -3  -8   1       69.89       66.61      1.32 o 
  -2  -8   1       15.24       14.06      0.62 o 
  -1  -8   1       13.42       10.04      1.04 o 
   0  -8   1       19.26       21.91      0.67 o 
   1  -8   1        0.09        0.64      0.19 o 
   2  -8   1        0.31        1.49      0.20 o 
   3  -8   1       32.68       27.84      1.17 o 
   4  -8   1       30.79       27.52      0.77 o 
   5  -8   1       31.46       32.04      1.01 o 
   6  -8   1        1.76        0.89      0.43 o 
   7  -8   1        4.76        3.46      0.73 o 
   8  -8   1        1.92        3.42      0.71 o 
  -7  -7   1       18.83       19.99      1.28 o 
  -6  -7   1       28.29       33.85      1.45 o 
  -5  -7   1        2.72        3.05      0.44 o 
  -4  -7   1      174.59      174.07      3.66 o 
  -3  -7   1       19.52       18.24      0.66 o 
  -2  -7   1      109.57      122.75      1.75 o 
  -1  -7   1        9.03        5.74      0.34 o 
   0  -7   1       34.99       29.44      0.62 o 
   1  -7   1        8.41        8.78      0.29 o 
   2  -7   1       93.56      105.10      1.61 o 
   3  -7   1      998.11      970.02     10.93 o 
   4  -7   1        0.25        0.03      0.27 o 
   5  -7   1        9.37       10.75      0.60 o 
   6  -7   1        0.01       -0.34      0.39 o 
   7  -7   1        0.17        0.50      0.43 o 
   8  -7   1        3.45        3.63      0.74 o 
  -8  -6   1        4.77        5.93      0.93 o 
  -7  -6   1        5.85        6.97      0.81 o 
  -6  -6   1       33.89       29.64      1.33 o 
  -5  -6   1       88.75       85.34      1.93 o 
  -4  -6   1      260.25      246.98      5.07 o 
  -3  -6   1       77.18       89.10      1.40 o 
  -2  -6   1       45.12       56.74      0.92 o 
  -1  -6   1       57.29       84.33      1.19 o 
   0  -6   1        3.07        4.56      0.19 o 
   1  -6   1      355.93      381.79      4.45 o 
   2  -6   1      117.96      118.68      1.55 o 
   3  -6   1      102.44       93.35      1.45 o 
   4  -6   1       72.63       82.93      1.31 o 
   5  -6   1        9.12        5.68      0.35 o 
   6  -6   1        2.00        0.92      0.34 o 
   7  -6   1        4.46        3.30      0.50 o 
   8  -6   1        1.68        1.15      0.60 o 
   9  -6   1        0.27        0.35      0.63 o 
  -8  -5   1        0.56        1.69      0.69 o 
  -7  -5   1        3.63        2.67      0.86 o 
  -6  -5   1       12.54       16.81      1.76 o 
  -5  -5   1        6.03        5.43      0.43 o 
  -4  -5   1       85.40       79.72      1.28 o 
  -3  -5   1       55.11       75.60      1.07 o 
  -2  -5   1      106.80      125.96      1.49 o 
  -1  -5   1      235.84      277.00      3.23 o 
   0  -5   1      920.63     1107.56     13.43 o 
   1  -5   1      214.74      200.20      2.17 o 
   2  -5   1        0.04        0.46      0.12 o 
   3  -5   1       41.87       44.66      0.65 o 
   4  -5   1        9.54        9.62      0.36 o 
   5  -5   1       16.85       20.45      0.51 o 
   6  -5   1        4.31        4.12      0.36 o 
   7  -5   1       42.77       35.69      1.29 o 
   8  -5   1        0.00       -0.22      0.38 o 
   9  -5   1        1.77        0.98      0.52 o 
  -9  -4   1        2.66        1.30      0.94 o 
  -8  -4   1        0.42        0.66      0.60 o 
  -7  -4   1       94.63      101.19      2.95 o 
  -6  -4   1       57.87       48.78      1.35 o 
  -5  -4   1       12.27       10.11      0.52 o 
  -4  -4   1       51.16       46.30      0.79 o 
  -3  -4   1        7.28        7.63      0.28 o 
  -2  -4   1        3.62        9.51      0.25 o 
  -1  -4   1       61.42       40.42      0.60 o 
   0  -4   1      838.77     1044.61     11.56 o 
   1  -4   1        7.76        5.66      0.19 o 
   2  -4   1      241.47      285.61      2.88 o 
   3  -4   1        2.44        1.99      0.15 o 
   4  -4   1        3.19        3.36      0.20 o 
   5  -4   1        2.33        2.32      0.23 o 
   6  -4   1        4.51        4.12      0.35 o 
   7  -4   1       60.28       53.63      1.31 o 
   8  -4   1        4.05        2.85      0.53 o 
   9  -4   1        0.22        0.41      0.48 o 
  -9  -3   1        0.45        0.14      0.79 o 
  -8  -3   1        0.27       -0.03      0.59 o 
  -7  -3   1       19.95       17.46      0.92 o 
  -6  -3   1        1.93        3.14      0.40 o 
  -5  -3   1       12.80       11.66      0.55 o 
  -4  -3   1      166.01      179.23      2.25 o 
  -3  -3   1       22.29       31.67      0.53 o 
  -2  -3   1       10.78       15.10      0.45 o 
  -1  -3   1        0.01        0.12      0.05 o 
   0  -3   1       50.84       51.55      0.62 o 
   1  -3   1      152.00      159.43      1.39 o 
   2  -3   1      532.32      522.23      4.35 o 
   3  -3   1     2470.39     2688.09     23.09 o 
   4  -3   1       59.01       46.07      0.69 o 
   5  -3   1        3.14        4.50      0.28 o 
   6  -3   1        5.21        4.94      0.50 o 
   7  -3   1        4.92        3.67      0.61 o 
   8  -3   1        2.16        1.36      0.44 o 
   9  -3   1        1.87        1.31      0.51 o 
  10  -3   1       13.75       15.61      1.86 o 
 -10  -2   1        1.53        1.94      1.01 o 
  -9  -2   1        0.02       -0.05      0.58 o 
  -8  -2   1        7.39        8.99      0.86 o 
  -7  -2   1       38.69       42.50      1.34 o 
  -6  -2   1        9.85        9.91      0.82 o 
  -5  -2   1       35.63       37.97      0.75 o 
  -4  -2   1       50.40       64.91      0.91 o 
  -3  -2   1      512.42      497.06      5.23 o 
  -2  -2   1     1514.92     1358.79     12.23 o 
  -1  -2   1      651.45      709.47      6.09 o 
   0  -2   1     2897.56     2768.28     23.72 o 
   1  -2   1      199.20      229.29      1.78 o 
   2  -2   1      363.33      359.12      2.77 o 
   3  -2   1     1047.31     1099.70     10.03 o 
   4  -2   1       15.59       14.23      0.45 o 
   5  -2   1        0.22        0.63      0.19 o 
   6  -2   1        0.36        0.00      0.27 o 
   7  -2   1       23.77       24.78      1.30 o 
   8  -2   1       15.27       16.24      1.12 o 
   9  -2   1        8.60       10.11      1.02 o 
  10  -2   1       19.11       23.27      1.65 o 
 -10  -1   1        0.55        0.72      0.66 o 
  -9  -1   1       56.73       58.42      2.08 o 
  -8  -1   1       19.15       18.35      1.14 o 
  -7  -1   1       56.59       54.21      1.55 o 
  -6  -1   1       96.71      102.12      2.03 o 
  -5  -1   1        2.37        3.07      0.25 o 
  -4  -1   1        6.58        4.12      0.23 o 
  -3  -1   1      286.89      260.87      2.66 o 
  -2  -1   1      793.97      678.09      6.56 o 
  -1  -1   1       17.08       34.04      0.41 o 
   0  -1   1     4292.34     4009.19     63.60 o 
   1  -1   1     2339.23     2318.26     19.99 o 
   2  -1   1      204.52      190.22      1.82 o 
   3  -1   1       39.84       41.41      0.64 o 
   4  -1   1       89.43       97.50      1.28 o 
   5  -1   1      106.68      117.36      1.56 o 
   6  -1   1       13.56       12.24      0.62 o 
   7  -1   1       56.31       52.44      1.75 o 
   8  -1   1       12.40       12.75      1.08 o 
   9  -1   1       18.88       18.67      1.30 o 
  10  -1   1        6.53        8.06      2.09 o 
 -10   0   1        0.80        0.90      0.71 o 
  -9   0   1        2.31        1.82      0.69 o 
  -8   0   1       45.92       49.67      2.88 o 
  -7   0   1       65.44       65.33      1.75 o 
  -6   0   1       20.22       19.42      0.74 o 
  -5   0   1      113.07      128.83      1.89 o 
  -4   0   1       51.57       68.18      1.34 o 
  -3   0   1       84.92       47.19      0.63 o 
  -2   0   1     1214.28     1014.44     10.45 o 
  -1   0   1      137.45      112.88      1.15 o 
   0   0   1      346.75      369.36      3.54 o 
   1   0   1     1748.26     1665.09     15.12 o 
   2   0   1      319.22      355.00      3.50 o 
   3   0   1       18.72       20.61      0.45 o 
   4   0   1       45.56       47.90      0.82 o 
   5   0   1       51.32       58.66      1.01 o 
   6   0   1       87.91       90.56      1.78 o 
   7   0   1      362.03      378.73      6.68 o 
   8   0   1       18.78       15.76      1.06 o 
   9   0   1        0.15       -0.89      0.72 o 
  10   0   1        1.66        2.17      0.76 o 
 -10   1   1       19.32       26.20      1.57 o 
  -9   1   1        6.28        5.06      0.79 o 
  -8   1   1        0.73       -0.25      0.58 o 
  -7   1   1       16.22       14.47      1.51 o 
  -6   1   1      264.72      259.28      3.77 o 
  -5   1   1      103.47      103.66      1.36 o 
  -4   1   1       16.61       11.03      0.45 o 
  -3   1   1      533.29      519.70      5.46 o 
  -2   1   1     2149.22     2121.84     19.41 o 
  -1   1   1       49.32       75.03      0.67 o 
   0   1   1        2.79       -0.07      0.04 o 
   1   1   1     4684.16     4513.71     43.26 o 
   2   1   1        3.28        3.35      0.13 o 
   3   1   1       66.47       78.78      1.00 o 
   4   1   1       88.91       70.01      1.05 o 
   5   1   1       68.91       66.48      1.21 o 
   6   1   1        7.75        7.32      0.58 o 
   7   1   1       31.31       34.64      1.43 o 
   8   1   1        1.01        0.35      1.04 o 
   9   1   1        7.25        7.55      0.89 o 
 -10   2   1        4.40        4.30      0.98 o 
  -9   2   1        0.59        0.60      0.65 o 
  -8   2   1        9.50        7.52      0.81 o 
  -7   2   1       18.03       23.10      0.97 o 
  -6   2   1      142.57      140.04      2.16 o 
  -5   2   1      317.28      321.03      5.16 o 
  -4   2   1      511.90      569.02      6.08 o 
  -3   2   1        2.85        1.38      0.13 o 
  -2   2   1     2563.95     2548.45     21.04 o 
  -1   2   1     7567.19     7047.42    146.45 o 
   0   2   1      354.76      214.75      4.07 o 
   1   2   1     1121.75      993.07      9.55 o 
   2   2   1      842.77      830.71      7.99 o 
   3   2   1      266.16      292.72      3.18 o 
   4   2   1        0.06        0.45      0.16 o 
   5   2   1       28.00       32.09      0.75 o 
   6   2   1       44.19       45.47      1.32 o 
   7   2   1       10.09       10.91      0.75 o 
   8   2   1       38.69       37.18      1.52 o 
   9   2   1        1.73        1.94      0.94 o 
 -10   3   1        6.15        7.43      0.83 o 
  -9   3   1       10.52        9.87      0.80 o 
  -8   3   1        0.83        0.10      0.50 o 
  -7   3   1        4.43        5.56      0.49 o 
  -6   3   1        1.98        2.19      0.25 o 
  -5   3   1       16.36       14.91      0.57 o 
  -4   3   1     2028.11     2174.98     22.47 o 
  -3   3   1      195.62      210.12      2.18 o 
  -2   3   1        5.00        1.92      0.12 o 
  -1   3   1      388.94      302.84      4.95 o 
   1   3   1       14.17        5.73      0.24 o 
   2   3   1       76.25       68.54      0.84 o 
   3   3   1       34.62       39.04      0.68 o 
   4   3   1        5.83        3.86      0.25 o 
   5   3   1      277.86      270.30      3.69 o 
   6   3   1      126.69      124.71      2.58 o 
   7   3   1        2.82        2.82      0.71 o 
   8   3   1       14.96       15.02      1.24 o 
   9   3   1        5.30        6.04      1.22 o 
 -10   4   1        4.72        8.77      1.08 o 
  -9   4   1        1.75        1.40      0.51 o 
  -8   4   1        2.00        1.13      0.43 o 
  -7   4   1        3.31        1.27      0.33 o 
  -6   4   1        4.99        5.59      0.33 o 
  -5   4   1      168.88      160.39      1.84 o 
  -4   4   1      346.20      338.67      3.70 o 
  -3   4   1      187.66      196.11      2.20 o 
  -2   4   1        6.60        6.34      0.19 o 
  -1   4   1       41.32       70.01      1.03 o 
   0   4   1       42.18       82.16      3.02 o 
   1   4   1      163.12      135.81      2.28 o 
   2   4   1       73.02       62.32      0.85 o 
   3   4   1        7.36        4.59      0.22 o 
   4   4   1        1.30        2.93      0.24 o 
   5   4   1      160.29      161.41      2.61 o 
   6   4   1      120.62      114.09      3.05 o 
   7   4   1       13.46       15.28      1.14 o 
   8   4   1        8.68        8.63      1.04 o 
   9   4   1        0.02        0.22      0.79 o 
 -10   5   1        0.16       -0.58      0.86 o 
  -9   5   1        0.53        0.29      0.48 o 
  -8   5   1        0.02        0.57      0.44 o 
  -7   5   1       15.26       12.51      0.69 o 
  -6   5   1        3.96        7.57      0.70 o 
  -5   5   1       15.81       15.76      0.43 o 
  -4   5   1       57.39       55.57      0.80 o 
  -3   5   1        4.86        5.71      0.24 o 
  -2   5   1        5.90        6.56      0.23 o 
  -1   5   1       90.48       66.44      0.94 o 
   0   5   1        8.90       16.84      1.37 o 
   1   5   1      275.45      266.49      8.27 o 
   2   5   1       12.27       19.34      0.43 o 
   3   5   1      213.22      224.14      3.98 o 
   4   5   1       14.19       14.92      0.54 o 
   5   5   1       41.05       43.92      1.17 o 
   6   5   1        0.23        0.48      0.46 o 
   7   5   1       14.79       15.16      1.16 o 
   8   5   1        2.89        1.93      0.72 o 
  -9   6   1        3.45        3.03      0.76 o 
  -8   6   1       11.68       11.40      0.94 o 
  -7   6   1        8.74        8.78      0.59 o 
  -6   6   1      268.22      249.18      3.49 o 
  -5   6   1        1.14        0.71      0.24 o 
  -4   6   1       30.16       27.85      0.57 o 
  -3   6   1       75.76       83.11      1.08 o 
  -2   6   1       60.96       55.46      0.90 o 
  -1   6   1       66.10       68.57      3.02 o 
   0   6   1       27.97       30.15      1.87 o 
   1   6   1      131.84      129.36      4.82 o 
   2   6   1        7.62        5.58      0.25 o 
   3   6   1      566.70      551.63      7.85 o 
   4   6   1      204.95      205.09      3.52 o 
   5   6   1        0.05       -0.10      0.27 o 
   6   6   1        5.36        5.35      0.62 o 
   7   6   1        0.63        1.06      0.57 o 
   8   6   1        0.88        0.57      0.65 o 
  -9   7   1        0.64        0.97      0.66 o 
  -8   7   1        5.39        5.41      0.76 o 
  -7   7   1        3.41        2.64      0.52 o 
  -6   7   1       14.66       16.62      0.83 o 
  -5   7   1       46.27       40.40      1.40 o 
  -4   7   1      197.30      196.10      2.81 o 
  -3   7   1       22.88       25.34      0.63 o 
  -2   7   1        0.00        0.08      0.15 o 
  -1   7   1       87.33       93.96      3.96 o 
   0   7   1       35.32       35.11      2.16 o 
   1   7   1       10.77        7.48      1.22 o 
   2   7   1       38.50       29.95      0.70 o 
   3   7   1        0.55        0.70      0.23 o 
   4   7   1       13.95       16.68      0.70 o 
   5   7   1        0.26        0.47      0.33 o 
   6   7   1       12.57       12.83      1.02 o 
   7   7   1        6.39        5.97      1.26 o 
  -8   8   1       17.11       17.96      1.13 o 
  -7   8   1        2.18        1.41      0.59 o 
  -6   8   1        0.22       -0.44      0.43 o 
  -5   8   1       54.83       52.85      1.45 o 
  -4   8   1        0.19        0.67      0.27 o 
  -3   8   1       99.77      109.59      1.94 o 
  -2   8   1       50.63       57.16      1.88 o 
  -1   8   1        6.06        6.04      1.15 o 
   0   8   1       15.81       13.31      1.58 o 
   1   8   1      233.43      229.08      8.06 o 
   2   8   1      222.10      199.86      3.65 o 
   3   8   1       20.61       21.61      0.66 o 
   4   8   1        3.45        2.66      0.39 o 
   5   8   1       29.79       29.87      1.22 o 
   6   8   1        0.17        0.91      0.52 o 
  -7   9   1        2.34        2.17      1.01 o 
  -6   9   1       18.14       22.92      1.23 o 
  -5   9   1        1.98        2.33      0.51 o 
  -4   9   1       10.03       11.48      0.73 o 
  -3   9   1        4.57        4.61      0.37 o 
  -2   9   1        0.34        0.89      0.32 o 
  -1   9   1        8.87        9.86      1.58 o 
   2   9   1       35.58       39.64      1.58 o 
   3   9   1       54.11       53.46      1.58 o 
   4   9   1        3.61        3.18      0.55 o 
   5   9   1        3.82        5.54      1.01 o 
  -6  10   1        1.69        1.98      0.55 o 
  -5  10   1        0.57        1.34      0.65 o 
  -4  10   1        0.17        0.34      0.33 o 
  -3  10   1        3.83        4.82      0.55 o 
  -2  10   1        0.05        0.04      0.25 o 
   3  10   1        5.59        6.41      0.56 o 
   4  10   1        5.26        4.82      0.61 o 
  -5  11   1        3.40        1.58      0.79 o 
  -4  11   1        0.07        0.03      0.43 o 
  -3  11   1        1.27        1.70      0.45 o 
  -2  11   1        0.08        0.19      0.28 o 
   1 -12   2        0.02        0.01      0.33 o 
   2 -12   2        0.14        0.77      0.43 o 
  -3 -11   2       30.16       33.82      1.58 o 
  -2 -11   2        7.00        7.72      0.58 o 
  -1 -11   2        7.15        7.85      0.56 o 
   0 -11   2        1.72        1.60      0.40 o 
   1 -11   2        9.56        9.50      0.66 o 
   2 -11   2        0.28        0.39      0.38 o 
   3 -11   2       15.17       16.43      1.30 o 
   4 -11   2       15.00       14.35      0.97 o 
   5 -11   2        0.30        0.94      0.52 o 
  -5 -10   2        0.53        0.72      0.79 o 
  -4 -10   2       18.11       18.19      1.19 o 
  -3 -10   2        0.02       -0.27      0.33 o 
  -2 -10   2        7.72        7.23      0.61 o 
  -1 -10   2        1.61        0.61      0.32 o 
   0 -10   2        1.27        1.48      0.36 o 
   1 -10   2       12.51       12.38      0.94 o 
   2 -10   2       22.57       23.62      0.80 o 
   3 -10   2       14.52       14.48      0.72 o 
   4 -10   2        3.31        2.78      0.53 o 
   5 -10   2        0.63        0.71      0.50 o 
   6 -10   2        2.82        3.73      1.15 o 
  -6  -9   2        0.24       -0.05      0.47 o 
  -5  -9   2        7.65        7.89      0.73 o 
  -4  -9   2        4.96        4.94      0.45 o 
  -3  -9   2        1.04        0.31      0.25 o 
  -2  -9   2       10.08       10.81      0.49 o 
  -1  -9   2       11.50        9.13      0.56 o 
   0  -9   2        1.42        1.50      0.31 o 
   1  -9   2       45.08       43.92      1.31 o 
   2  -9   2       36.75       38.91      1.92 o 
   3  -9   2        0.29       -0.01      0.26 o 
   4  -9   2       14.98       15.95      0.82 o 
   5  -9   2        9.21        9.98      0.85 o 
   6  -9   2       11.69       11.75      0.83 o 
   7  -9   2        0.31        0.30      0.62 o 
  -7  -8   2        0.10       -0.14      0.52 o 
  -6  -8   2        9.82       11.10      0.93 o 
  -5  -8   2       15.97       18.90      0.92 o 
  -4  -8   2       12.67       12.03      0.74 o 
  -3  -8   2       54.13       54.75      1.28 o 
  -2  -8   2        0.00       -0.27      0.22 o 
  -1  -8   2       23.63       19.31      0.54 o 
   0  -8   2       76.46       72.27      1.31 o 
   1  -8   2        4.87        4.60      0.29 o 
   2  -8   2        0.32        1.09      0.21 o 
   3  -8   2       55.43       61.33      1.18 o 
   4  -8   2        0.80        1.07      0.32 o 
   5  -8   2        8.74       10.65      0.71 o 
   6  -8   2       10.38        9.98      0.73 o 
   7  -8   2        9.05       10.94      0.90 o 
   8  -8   2        0.15       -0.29      0.79 o 
  -7  -7   2        0.70        0.21      0.54 o 
  -6  -7   2        3.84        3.59      0.64 o 
  -5  -7   2       13.35       11.65      0.70 o 
  -4  -7   2       24.81       20.56      0.83 o 
  -3  -7   2       76.09       73.81      1.43 o 
  -2  -7   2      113.73      100.07      1.71 o 
  -1  -7   2        6.68       10.67      0.44 o 
   0  -7   2       18.16       19.72      0.46 o 
   1  -7   2       57.55       63.82      1.05 o 
   2  -7   2        0.10        0.32      0.13 o 
   3  -7   2      371.44      402.25      4.77 o 
   4  -7   2       73.19       63.67      2.14 o 
   5  -7   2       23.62       19.38      1.08 o 
   6  -7   2        1.82        2.04      0.43 o 
   7  -7   2        0.13        0.33      0.44 o 
   8  -7   2        1.38        1.72      0.63 o 
  -8  -6   2       11.79       16.49      1.29 o 
  -7  -6   2       24.88       24.66      1.38 o 
  -6  -6   2       27.94       24.40      1.23 o 
  -5  -6   2        2.91        3.42      0.45 o 
  -4  -6   2       46.26       39.46      1.57 o 
  -3  -6   2      348.13      315.61      4.02 o 
  -2  -6   2       45.78       36.18      0.74 o 
  -1  -6   2        4.45        2.01      0.19 o 
   0  -6   2      132.78      117.59      1.54 o 
   1  -6   2        5.39        5.09      0.21 o 
   2  -6   2        0.00        0.51      0.13 o 
   3  -6   2       88.30       90.42      1.22 o 
   4  -6   2      278.47      259.00      3.24 o 
   5  -6   2        2.43        2.62      0.96 o 
   6  -6   2        7.08        5.45      0.43 o 
   7  -6   2        0.02       -0.02      0.36 o 
   8  -6   2        4.55        4.19      0.76 o 
   9  -6   2        0.18       -0.68      0.60 o 
  -9  -5   2        0.03        0.00      0.79 o 
  -8  -5   2        4.81        3.96      0.94 o 
  -7  -5   2        0.03       -0.35      0.47 o 
  -6  -5   2        0.48        0.06      0.50 o 
  -5  -5   2       14.18       13.99      0.64 o 
  -4  -5   2       44.99       45.53      1.01 o 
  -3  -5   2       35.90       29.49      0.63 o 
  -2  -5   2       79.38       70.36      1.03 o 
  -1  -5   2        0.57        0.12      0.08 o 
   0  -5   2        6.41        4.63      0.16 o 
   1  -5   2      154.25      137.69      1.51 o 
   2  -5   2       79.01       75.99      0.93 o 
   3  -5   2       38.96       28.16      0.65 o 
   4  -5   2        7.06        6.33      0.33 o 
   5  -5   2       21.54       23.91      0.56 o 
   6  -5   2       10.18        7.32      0.55 o 
   7  -5   2       30.45       28.16      1.06 o 
   8  -5   2        0.96        0.35      0.44 o 
   9  -5   2        0.01       -0.42      0.49 o 
  -9  -4   2        0.45        0.65      0.86 o 
  -8  -4   2        5.21        3.24      0.76 o 
  -7  -4   2       75.17       71.92      2.35 o 
  -6  -4   2       17.67       15.64      1.17 o 
  -5  -4   2       22.48       23.82      0.67 o 
  -4  -4   2       95.04      104.36      1.77 o 
  -3  -4   2       73.26       77.27      1.64 o 
  -2  -4   2      170.59      198.06      2.37 o 
  -1  -4   2     1254.89     1326.99     13.58 o 
   0  -4   2      207.87      254.46      2.71 o 
   1  -4   2       26.44       48.51      0.62 o 
   2  -4   2      103.22      117.43      1.23 o 
   3  -4   2        2.72        3.21      0.17 o 
   4  -4   2       29.76       25.47      0.52 o 
   5  -4   2        0.10        0.09      0.16 o 
   6  -4   2        0.36        0.00      0.24 o 
   7  -4   2        1.24        0.26      0.37 o 
   8  -4   2        5.56        7.12      0.88 o 
   9  -4   2        4.80        3.58      0.65 o 
  -9  -3   2        0.13        0.07      0.79 o 
  -8  -3   2       22.89       20.39      1.05 o 
  -7  -3   2       25.85       24.81      1.04 o 
  -6  -3   2        2.43        2.47      0.33 o 
  -5  -3   2       37.76       39.89      0.86 o 
  -4  -3   2        0.40        1.35      0.20 o 
  -3  -3   2       79.04       86.92      1.19 o 
  -2  -3   2        6.33        8.70      0.24 o 
  -1  -3   2      802.73      824.47      7.91 o 
   0  -3   2       51.68       62.70      0.76 o 
   1  -3   2        8.28        9.43      0.28 o 
   2  -3   2        2.67        4.17      0.16 o 
   3  -3   2       86.14       89.28      1.00 o 
   4  -3   2      151.71      171.52      2.06 o 
   5  -3   2        0.22       -0.01      0.19 o 
   6  -3   2        0.35       -0.03      0.30 o 
   7  -3   2       13.63       10.34      0.86 o 
   8  -3   2        5.20        3.38      0.69 o 
   9  -3   2        0.01       -0.01      0.55 o 
 -10  -2   2        0.89        2.88      1.08 o 
  -9  -2   2       47.35       51.35      3.78 o 
  -8  -2   2        0.48       -0.02      0.48 o 
  -7  -2   2        1.08        0.13      0.40 o 
  -6  -2   2       16.83       18.52      0.62 o 
  -5  -2   2       50.11       42.35      0.80 o 
  -4  -2   2       24.42       28.32      0.58 o 
  -3  -2   2      283.50      233.28      2.58 o 
  -2  -2   2      320.70      420.07      4.11 o 
  -1  -2   2       51.79       72.86      0.71 o 
   0  -2   2     1771.37     1801.67     16.37 o 
   1  -2   2        1.37        2.51      0.15 o 
   2  -2   2      390.78      370.52      3.13 o 
   3  -2   2       22.23       21.25      0.38 o 
   4  -2   2      439.94      478.58      5.60 o 
   5  -2   2       55.70       57.53      1.03 o 
   6  -2   2       28.94       25.90      0.87 o 
   7  -2   2       13.21       12.48      0.91 o 
   8  -2   2        0.45        0.36      0.51 o 
   9  -2   2        1.78        1.43      1.01 o 
 -10  -1   2        0.27        0.32      0.66 o 
  -9  -1   2        0.07        0.19      0.58 o 
  -8  -1   2        0.32       -0.08      0.48 o 
  -7  -1   2        5.70        3.93      0.98 o 
  -6  -1   2      101.65      112.95      1.67 o 
  -5  -1   2        5.38        4.92      0.29 o 
  -4  -1   2       21.18       17.66      0.45 o 
  -3  -1   2     2336.57     2474.60     25.50 o 
  -2  -1   2      760.84      876.52      8.45 o 
  -1  -1   2       15.66       18.96      0.27 o 
   0  -1   2       96.89       93.99      0.98 o 
   1  -1   2     1426.96     1442.81     13.89 o 
   2  -1   2      174.49      165.66      1.55 o 
   3  -1   2       62.36       47.63      0.75 o 
   4  -1   2      333.72      369.89      4.09 o 
   5  -1   2      163.95      166.96      2.42 o 
   6  -1   2      171.19      170.75      2.92 o 
   7  -1   2        0.00        0.39      0.86 o 
   8  -1   2        3.60        2.96      0.66 o 
   9  -1   2        2.33        1.88      0.69 o 
 -10   0   2        2.52        3.75      0.84 o 
  -9   0   2        0.00       -0.58      0.51 o 
  -8   0   2       42.15       39.60      1.55 o 
  -7   0   2       94.24       93.57      2.17 o 
  -6   0   2       30.77       32.66      0.77 o 
  -5   0   2      686.25      696.72      8.08 o 
  -4   0   2       77.02       84.58      1.23 o 
  -3   0   2      838.87      804.86      8.40 o 
  -2   0   2     1019.90      936.28     10.42 o 
   0   0   2        0.23       -0.11      0.05 o 
   1   0   2       70.15       68.59      0.71 o 
   2   0   2      567.33      625.33      6.08 o 
   3   0   2       64.80       64.71      1.35 o 
   4   0   2       26.76       27.94      0.53 o 
   5   0   2        2.17        2.21      0.33 o 
   6   0   2       63.50       54.90      1.49 o 
   7   0   2        6.10        6.44      0.76 o 
   8   0   2       10.51        8.29      1.15 o 
   9   0   2       15.06       14.66      1.19 o 
 -10   1   2        2.38        2.69      0.79 o 
  -9   1   2        0.76        0.11      0.53 o 
  -8   1   2        5.87        5.64      0.74 o 
  -7   1   2      335.33      324.04      6.87 o 
  -6   1   2      150.92      154.86      2.48 o 
  -5   1   2      281.06      265.87      3.34 o 
  -4   1   2       27.03       23.02      0.54 o 
  -3   1   2       89.75      115.33      1.38 o 
  -2   1   2     3621.24     3563.33     32.57 o 
   0   1   2     1409.64     1678.65     13.82 o 
   1   1   2     3920.46     4059.89     36.74 o 
   2   1   2        6.68        8.21      0.21 o 
   3   1   2        0.06        0.19      0.11 o 
   4   1   2      395.57      426.55      4.62 o 
   5   1   2      116.10      129.87      2.40 o 
   6   1   2       25.59       26.04      0.98 o 
   7   1   2       14.38       14.72      1.23 o 
   8   1   2       48.21       49.72      1.83 o 
   9   1   2        0.11       -0.47      0.56 o 
 -10   2   2        6.32        4.16      0.72 o 
  -9   2   2        1.86        2.03      0.51 o 
  -8   2   2        0.06       -0.14      0.59 o 
  -7   2   2        1.23        1.33      0.36 o 
  -6   2   2       27.55       29.04      0.71 o 
  -5   2   2       85.42       95.91      1.31 o 
  -4   2   2      913.19     1021.92     10.70 o 
  -3   2   2     2515.13     2641.64     25.44 o 
  -2   2   2        0.39        2.99      0.11 o 
  -1   2   2      166.72      266.01      2.33 o 
   0   2   2      511.62      369.80      3.57 o 
   1   2   2       12.42        5.27      0.18 o 
   2   2   2       77.93       72.97      0.97 o 
   3   2   2      504.31      558.98      5.89 o 
   4   2   2       32.26       33.01      0.71 o 
   5   2   2       26.68       27.77      0.71 o 
   6   2   2      372.37      368.38      6.41 o 
   7   2   2        0.02       -0.39      0.40 o 
   8   2   2        0.16       -0.14      0.51 o 
   9   2   2        1.49        0.58      0.86 o 
 -10   3   2       10.23       14.01      1.01 o 
  -9   3   2        3.96        4.38      0.62 o 
  -8   3   2        1.60        1.49      0.43 o 
  -7   3   2       16.55       20.17      0.78 o 
  -6   3   2        0.37        0.26      0.20 o 
  -5   3   2        3.32        3.50      0.26 o 
  -4   3   2      829.32      774.40      8.18 o 
  -3   3   2       44.60       70.01      0.85 o 
  -2   3   2      307.08      260.82      2.59 o 
  -1   3   2      363.44      275.20      3.09 o 
   0   3   2       89.51       48.28      0.74 o 
   1   3   2       68.49       56.77      0.79 o 
   2   3   2     1007.98     1084.90     13.19 o 
   3   3   2       20.34       23.51      0.50 o 
   4   3   2      143.39      161.12      2.09 o 
   5   3   2       18.70       14.58      0.57 o 
   6   3   2       57.91       58.01      1.31 o 
   7   3   2        5.40        5.43      0.80 o 
   8   3   2        0.02        0.86      0.79 o 
   9   3   2        4.06        4.96      1.15 o 
 -10   4   2       15.40       21.99      1.19 o 
  -9   4   2        0.95        1.68      0.54 o 
  -8   4   2        0.11       -0.54      0.36 o 
  -7   4   2        1.41        2.02      0.34 o 
  -6   4   2      163.41      147.59      2.20 o 
  -5   4   2      112.41      108.81      1.54 o 
  -4   4   2        0.84        0.32      0.16 o 
  -3   4   2      691.04      752.19      8.50 o 
  -2   4   2        0.62        2.25      0.12 o 
  -1   4   2        0.11        0.37      0.08 o 
   0   4   2       16.32       33.70      0.74 o 
   1   4   2      322.99      299.65      4.15 o 
   2   4   2       72.01       80.36      1.20 o 
   3   4   2      152.94      148.92      1.90 o 
   4   4   2       54.03       52.34      1.21 o 
   5   4   2       12.54       13.45      0.56 o 
   6   4   2        0.21       -0.17      0.38 o 
   7   4   2        0.48       -0.24      1.08 o 
   8   4   2        1.34        1.05      1.30 o 
 -10   5   2        4.15        3.79      1.58 o 
  -9   5   2        1.49        1.60      0.54 o 
  -8   5   2        0.53        1.05      0.45 o 
  -7   5   2       20.60       23.25      0.85 o 
  -6   5   2      121.20      119.93      1.90 o 
  -5   5   2      178.13      158.52      2.35 o 
  -4   5   2        0.22       -0.38      0.19 o 
  -3   5   2      207.75      212.97      2.54 o 
  -2   5   2       80.04       68.47      0.98 o 
  -1   5   2        7.44        4.76      0.20 o 
   1   5   2       83.62       87.87      1.23 o 
   2   5   2        0.89        1.91      0.19 o 
   3   5   2      158.75      154.14      2.19 o 
   4   5   2      546.00      546.03      7.88 o 
   5   5   2       51.31       49.51      1.23 o 
   6   5   2        0.00       -0.38      0.38 o 
   7   5   2        0.00       -0.29      0.52 o 
   8   5   2        2.56        3.69      0.83 o 
  -9   6   2        0.74       -0.22      0.68 o 
  -8   6   2        9.62        9.40      0.91 o 
  -7   6   2       12.42       11.96      0.80 o 
  -6   6   2        4.34        3.67      0.42 o 
  -5   6   2       10.81       11.94      0.48 o 
  -4   6   2       36.24       33.09      0.71 o 
  -3   6   2       53.79       50.22      0.89 o 
  -2   6   2       49.31       52.66      0.86 o 
  -1   6   2       54.43       48.34      1.62 o 
   0   6   2      121.67      134.61      4.89 o 
   1   6   2      256.35      258.94      8.35 o 
   2   6   2       48.94       47.28      0.81 o 
   3   6   2        0.86        0.57      0.35 o 
   4   6   2        6.22        6.93      0.46 o 
   5   6   2        7.08        5.95      0.49 o 
   6   6   2        4.34        2.88      0.53 o 
   7   6   2        0.68        0.85      0.59 o 
  -9   7   2        1.61        0.72      0.94 o 
  -8   7   2        8.73        8.73      1.24 o 
  -7   7   2       21.34       19.40      0.96 o 
  -6   7   2        0.56        0.46      0.41 o 
  -5   7   2        0.75        0.06      0.30 o 
  -4   7   2        0.20       -0.50      0.25 o 
  -3   7   2      179.33      172.42      2.41 o 
  -2   7   2       21.73       21.82      0.48 o 
  -1   7   2       25.84       27.12      1.94 o 
   0   7   2        0.01       -0.29      0.58 o 
   1   7   2      141.97      145.12      5.47 o 
   2   7   2      452.85      443.94      6.35 o 
   3   7   2        2.20        2.57      0.31 o 
   4   7   2       58.48       54.40      1.25 o 
   5   7   2        0.04        0.70      0.34 o 
   6   7   2       13.23       14.11      1.76 o 
   7   7   2        1.92        1.68      0.67 o 
  -8   8   2        5.59        6.25      1.15 o 
  -7   8   2        9.66        8.43      1.40 o 
  -6   8   2        0.06        0.30      0.45 o 
  -5   8   2        1.95        0.81      0.36 o 
  -4   8   2        9.20        9.76      0.81 o 
  -3   8   2      315.90      306.88      4.61 o 
  -2   8   2       30.01       33.22      0.75 o 
  -1   8   2        9.50       14.10      1.73 o 
   0   8   2        2.29        3.02      1.08 o 
   1   8   2       21.00       30.22      2.37 o 
   2   8   2        1.69        0.82      0.26 o 
   3   8   2        1.98        2.10      0.30 o 
   4   8   2       69.24       75.36      3.82 o 
   5   8   2        0.00       -0.14      0.43 o 
   6   8   2        0.71        1.08      0.52 o 
  -7   9   2        0.98        0.72      0.55 o 
  -6   9   2        2.15        1.99      0.57 o 
  -5   9   2        9.10        9.24      0.69 o 
  -4   9   2        8.23        7.44      0.59 o 
  -3   9   2       34.27       30.24      0.86 o 
  -2   9   2       14.34       17.36      0.69 o 
   2   9   2        5.27        5.80      0.46 o 
   3   9   2        6.18        6.71      0.61 o 
   4   9   2        9.65        8.37      0.74 o 
   5   9   2        6.48        5.76      1.15 o 
  -6  10   2        7.57        7.34      0.83 o 
  -5  10   2        7.01        6.77      0.67 o 
  -4  10   2        1.22        0.97      0.54 o 
  -3  10   2        1.04        0.87      0.38 o 
  -2  10   2       12.14        9.27      0.58 o 
   3  10   2        0.01        0.02      0.33 o 
   4  10   2        0.39        1.35      0.48 o 
  -5  11   2        0.96        0.72      0.72 o 
  -4  11   2        0.12        0.04      0.41 o 
  -3  11   2        1.48        2.48      0.48 o 
  -2  11   2        3.35        5.76      0.65 o 
   0 -12   3        6.83        7.27      0.94 o 
   1 -12   3        6.79        5.65      0.90 o 
  -3 -11   3       15.83       17.79      1.98 o 
  -2 -11   3        5.69        5.43      0.61 o 
  -1 -11   3       19.26       18.39      0.89 o 
   0 -11   3        2.84        2.92      0.39 o 
   1 -11   3        0.78        0.90      0.41 o 
   2 -11   3        4.19        4.35      0.63 o 
   3 -11   3        0.04        0.58      0.65 o 
   4 -11   3       21.97       21.43      2.09 o 
  -5 -10   3       18.13       21.15      1.80 o 
  -4 -10   3        0.82        0.83      0.51 o 
  -3 -10   3        1.94        1.47      0.46 o 
  -2 -10   3        1.69        1.51      0.38 o 
  -1 -10   3       16.76       16.84      0.83 o 
   0 -10   3        0.27        0.58      0.36 o 
   1 -10   3        0.55        0.09      0.32 o 
   2 -10   3        0.02        0.37      0.30 o 
   3 -10   3        2.25        2.92      0.43 o 
   4 -10   3        0.11       -0.09      0.43 o 
   5 -10   3        0.00        0.10      0.79 o 
   6 -10   3        0.64        0.70      0.58 o 
  -6  -9   3        7.19        9.61      0.85 o 
  -5  -9   3        0.17        0.61      0.68 o 
  -4  -9   3        4.04        4.50      0.62 o 
  -3  -9   3        1.95        1.57      0.32 o 
  -2  -9   3        0.05        0.12      0.24 o 
  -1  -9   3       54.45       47.69      1.11 o 
   0  -9   3       15.00       10.59      0.50 o 
   1  -9   3       27.65       23.78      0.77 o 
   2  -9   3        6.84        5.43      0.43 o 
   3  -9   3        1.80        1.36      0.51 o 
   4  -9   3        2.09        2.46      0.55 o 
   5  -9   3        5.42        6.19      0.63 o 
   6  -9   3       14.26       17.35      1.24 o 
   7  -9   3        2.42        3.09      0.94 o 
  -7  -8   3        1.18        0.54      0.57 o 
  -6  -8   3        0.00       -0.20      0.45 o 
  -5  -8   3        6.94        7.90      1.01 o 
  -4  -8   3        5.81        4.00      0.43 o 
  -3  -8   3       95.26       93.23      2.05 o 
  -2  -8   3       52.48       47.72      1.11 o 
  -1  -8   3       15.66       21.69      0.86 o 
   0  -8   3       36.11       25.43      0.74 o 
   1  -8   3       16.25       14.12      0.51 o 
   2  -8   3       55.94       56.02      1.72 o 
   3  -8   3        2.96        3.75      0.39 o 
   4  -8   3       15.27       15.46      1.22 o 
   5  -8   3        0.51        0.87      0.42 o 
   6  -8   3       14.72       14.12      1.12 o 
   7  -8   3       24.13       28.63      2.01 o 
  -8  -7   3        1.60        2.09      1.22 o 
  -7  -7   3        5.11        4.50      0.76 o 
  -6  -7   3        1.94        2.32      0.59 o 
  -5  -7   3       22.88       22.27      0.91 o 
  -4  -7   3       24.28       22.06      0.83 o 
  -3  -7   3      269.23      244.63      4.26 o 
  -2  -7   3      115.14      117.24      2.18 o 
  -1  -7   3        0.20        0.07      0.16 o 
   0  -7   3        2.28        0.60      0.17 o 
   1  -7   3        4.76        3.33      0.29 o 
   2  -7   3      166.19      168.91      2.72 o 
   3  -7   3       13.36       19.01      1.02 o 
   4  -7   3      137.03      145.84      3.04 o 
   5  -7   3       54.56       60.01      1.34 o 
   6  -7   3       19.30       21.66      0.85 o 
   7  -7   3       16.74       19.67      1.17 o 
   8  -7   3        0.87        1.65      0.86 o 
  -8  -6   3        0.12       -0.77      0.53 o 
  -7  -6   3       10.33        9.15      0.92 o 
  -6  -6   3       13.97       13.34      0.97 o 
  -5  -6   3        3.73        3.94      0.48 o 
  -4  -6   3      132.12      127.71      2.52 o 
  -3  -6   3      111.74      109.74      1.60 o 
  -2  -6   3        9.00       12.11      0.63 o 
  -1  -6   3       15.95       13.02      0.40 o 
   0  -6   3      214.46      254.01      3.34 o 
   1  -6   3       39.57       43.50      0.66 o 
   2  -6   3        2.33        1.45      0.17 o 
   3  -6   3       56.89       55.14      1.03 o 
   4  -6   3      360.12      368.19      4.46 o 
   5  -6   3        0.29       -0.52      0.26 o 
   6  -6   3        2.05        1.78      0.41 o 
   7  -6   3        3.94        4.42      0.57 o 
   8  -6   3        0.66        0.36      0.56 o 
  -9  -5   3       12.06       16.76      1.73 o 
  -8  -5   3        0.12        0.45      0.57 o 
  -7  -5   3       11.86        9.86      1.58 o 
  -6  -5   3        7.08        5.62      0.69 o 
  -5  -5   3       27.69       25.41      0.78 o 
  -4  -5   3       12.45       10.18      0.37 o 
  -3  -5   3      136.63      133.39      2.26 o 
  -2  -5   3       13.37       14.08      0.36 o 
  -1  -5   3      222.40      283.50      3.32 o 
   0  -5   3      788.07      800.77      8.96 o 
   1  -5   3       19.21       25.38      0.45 o 
   2  -5   3       28.84       27.35      0.51 o 
   3  -5   3        4.88        2.78      0.22 o 
   4  -5   3        3.09        2.98      0.27 o 
   5  -5   3       76.27       79.54      1.58 o 
   6  -5   3       19.16       16.99      0.66 o 
   7  -5   3        0.57        0.01      0.39 o 
   8  -5   3        1.85        1.30      0.50 o 
   9  -5   3       11.64       12.81      0.95 o 
  -9  -4   3        0.06        1.08      0.86 o 
  -8  -4   3        0.09       -0.85      0.52 o 
  -7  -4   3       98.35       87.07      2.16 o 
  -6  -4   3        7.22        8.62      0.56 o 
  -5  -4   3       33.99       30.20      0.75 o 
  -4  -4   3        2.02        2.28      0.22 o 
  -3  -4   3       91.50       96.72      1.33 o 
  -2  -4   3       17.16       13.74      0.36 o 
  -1  -4   3       19.37       33.72      0.51 o 
   0  -4   3      657.28      724.12      8.10 o 
   1  -4   3        8.92        7.36      0.22 o 
   2  -4   3      127.24      120.96      1.29 o 
   3  -4   3        2.62        1.92      0.16 o 
   4  -4   3       10.10        8.85      0.33 o 
   5  -4   3        0.04        0.02      0.21 o 
   6  -4   3        0.86        0.59      0.32 o 
   7  -4   3       27.26       23.77      0.98 o 
   8  -4   3        0.51        0.34      0.45 o 
   9  -4   3        0.06        0.01      0.50 o 
  -9  -3   3        2.55        2.81      0.94 o 
  -8  -3   3       13.37       14.02      1.51 o 
  -7  -3   3      112.23      100.55      2.28 o 
  -6  -3   3       24.83       22.62      0.77 o 
  -5  -3   3        2.47        2.16      0.28 o 
  -4  -3   3      198.49      207.44      2.85 o 
  -3  -3   3       55.40       80.02      1.38 o 
  -2  -3   3     1613.64     1625.89     16.65 o 
  -1  -3   3       61.63       47.36      0.68 o 
   0  -3   3     1007.30     1087.92     10.44 o 
   1  -3   3       61.91       58.46      0.73 o 
   2  -3   3      128.52      116.91      1.17 o 
   3  -3   3       22.78       19.30      0.40 o 
   4  -3   3        5.72        7.90      0.29 o 
   5  -3   3       43.12       36.43      0.81 o 
   6  -3   3       36.51       31.99      1.12 o 
   7  -3   3        0.60        0.41      0.48 o 
   8  -3   3        3.62        3.57      0.71 o 
   9  -3   3        0.00       -0.17      0.63 o 
 -10  -2   3        0.00        0.00      0.86 o 
  -9  -2   3        4.71        4.57      1.12 o 
  -8  -2   3        6.82        7.66      0.81 o 
  -7  -2   3        0.15       -0.12      0.35 o 
  -6  -2   3       12.38       15.50      0.60 o 
  -5  -2   3       42.63       44.66      0.84 o 
  -4  -2   3      180.54      189.41      2.40 o 
  -3  -2   3      584.56      524.91      5.53 o 
  -2  -2   3       77.07       43.27      0.66 o 
  -1  -2   3      805.17      691.26      6.69 o 
   0  -2   3       23.06       15.78      0.37 o 
   1  -2   3       44.06       38.53      0.47 o 
   2  -2   3        3.23        4.65      0.19 o 
   3  -2   3      328.34      352.35      4.89 o 
   4  -2   3      157.78      158.54      1.70 o 
   5  -2   3        6.45        7.19      0.58 o 
   6  -2   3       22.86       24.00      1.06 o 
   7  -2   3       26.09       29.42      1.47 o 
   8  -2   3        2.41        1.58      0.61 o 
   9  -2   3        0.20        0.50      1.22 o 
 -10  -1   3        0.00        0.65      0.63 o 
  -9  -1   3        9.74        9.34      1.55 o 
  -8  -1   3        1.20        0.53      0.48 o 
  -7  -1   3        3.91        1.20      0.42 o 
  -6  -1   3       89.20       93.51      1.46 o 
  -5  -1   3      121.54      128.42      2.24 o 
  -4  -1   3       11.14        9.13      0.42 o 
  -3  -1   3      219.45      167.96      1.93 o 
  -2  -1   3       42.05       76.89      0.92 o 
  -1  -1   3       50.53       63.54      0.73 o 
   0  -1   3      253.86      309.70      3.06 o 
   1  -1   3      920.12      833.03      7.19 o 
   2  -1   3       21.43       23.43      0.49 o 
   3  -1   3       22.82       18.16      0.40 o 
   4  -1   3      639.50      662.72      8.01 o 
   5  -1   3        6.21        6.72      0.44 o 
   6  -1   3       38.09       38.59      1.23 o 
   7  -1   3       25.82       25.79      1.25 o 
   8  -1   3        5.64        4.98      0.76 o 
   9  -1   3        1.52        2.13      0.86 o 
 -10   0   3        2.12        1.04      1.01 o 
  -9   0   3        5.31        5.57      0.79 o 
  -8   0   3        3.65        1.38      0.65 o 
  -7   0   3      155.29      145.00      2.50 o 
  -6   0   3       24.12       25.20      0.74 o 
  -5   0   3        1.32        0.96      0.24 o 
  -4   0   3       58.25       54.76      0.90 o 
  -3   0   3       13.41       24.67      0.50 o 
  -2   0   3       11.59       18.56      0.64 o 
  -1   0   3       35.13       36.47      0.53 o 
   0   0   3     5927.26     5906.80     53.26 o 
   1   0   3       42.18       40.77      0.47 o 
   2   0   3      629.73      660.65      6.09 o 
   3   0   3        5.85        5.44      0.25 o 
   4   0   3      477.79      502.01      5.88 o 
   5   0   3       63.29       65.23      1.87 o 
   6   0   3        5.06        4.49      0.54 o 
   7   0   3       68.91       66.07      2.08 o 
   8   0   3        1.68        0.92      0.58 o 
   9   0   3        7.61        9.33      1.69 o 
 -10   1   3        0.21       -0.26      0.50 o 
  -9   1   3        0.04       -0.11      0.44 o 
  -8   1   3       20.01       16.11      1.09 o 
  -7   1   3      253.43      241.02      5.32 o 
  -6   1   3       51.29       45.26      1.05 o 
  -5   1   3        4.88        4.37      0.33 o 
  -4   1   3      208.79      213.84      2.94 o 
  -3   1   3        0.57       -0.13      0.09 o 
  -2   1   3      185.85      220.20      2.01 o 
  -1   1   3     1174.15     1086.25      9.36 o 
   1   1   3       96.99       70.65      0.77 o 
   2   1   3      397.27      485.85      5.12 o 
   3   1   3       10.65       12.30      0.38 o 
   4   1   3       31.73       29.89      0.66 o 
   5   1   3       44.70       44.64      0.86 o 
   6   1   3       43.21       39.36      1.39 o 
   7   1   3      102.23      105.75      2.56 o 
   8   1   3       14.63       16.22      1.37 o 
   9   1   3        0.35        0.58      0.86 o 
 -10   2   3        5.41        5.93      0.75 o 
  -9   2   3        5.91        5.73      0.68 o 
  -8   2   3       32.01       32.70      1.15 o 
  -7   2   3      158.00      151.14      2.63 o 
  -6   2   3      121.13      125.40      2.43 o 
  -5   2   3        3.58        2.64      0.27 o 
  -4   2   3       22.36       18.74      0.57 o 
  -3   2   3       89.80       74.36      0.98 o 
  -2   2   3        6.30        3.08      0.13 o 
  -1   2   3        0.41        2.39      0.11 o 
   0   2   3      527.13      482.92      4.67 o 
   1   2   3       52.76       99.21      1.06 o 
   2   2   3     1207.43     1272.12     13.08 o 
   3   2   3        0.55        2.22      0.22 o 
   4   2   3       65.81       78.33      1.69 o 
   5   2   3       22.70       21.91      0.69 o 
   6   2   3       31.01       33.47      0.98 o 
   7   2   3       21.13       22.60      1.06 o 
   8   2   3        4.61        4.82      1.08 o 
   9   2   3        0.38       -0.43      0.79 o 
 -10   3   3        2.59        3.85      0.72 o 
  -9   3   3        0.60        0.39      0.47 o 
  -8   3   3        0.87        0.72      0.44 o 
  -7   3   3        0.26        0.18      0.35 o 
  -6   3   3       30.34       33.85      0.94 o 
  -5   3   3        3.85        4.47      0.28 o 
  -4   3   3       67.35       83.68      1.13 o 
  -3   3   3      293.64      308.86      3.13 o 
  -2   3   3       96.27      137.77      1.84 o 
  -1   3   3        2.89        0.29      0.12 o 
   0   3   3      307.70      297.13      5.79 o 
   1   3   3       72.88       87.27      1.09 o 
   2   3   3       79.52       80.77      1.19 o 
   3   3   3       72.62       77.46      1.22 o 
   4   3   3        0.01        0.19      0.20 o 
   5   3   3        0.38        0.50      0.25 o 
   6   3   3        7.87        6.54      0.57 o 
   7   3   3        0.02       -0.88      0.52 o 
   8   3   3        0.58        1.44      0.86 o 
 -10   4   3       12.38       12.11      0.98 o 
  -9   4   3        9.73       12.22      0.85 o 
  -8   4   3        0.75        0.51      0.41 o 
  -7   4   3        3.82        3.18      0.37 o 
  -6   4   3       28.16       24.51      0.69 o 
  -5   4   3       40.84       52.63      0.91 o 
  -4   4   3        0.02       -0.24      0.13 o 
  -3   4   3      334.70      346.17      4.40 o 
  -2   4   3        1.61        4.96      0.21 o 
  -1   4   3       44.95       33.15      0.48 o 
   0   4   3       43.30       60.23      0.95 o 
   1   4   3       17.11        9.94      0.24 o 
   2   4   3       15.61       21.96      0.47 o 
   3   4   3        1.79        1.37      0.19 o 
   4   4   3      148.81      160.36      2.35 o 
   5   4   3       34.43       32.27      0.84 o 
   6   4   3        1.00        1.15      0.52 o 
   7   4   3       10.08       10.78      1.05 o 
   8   4   3        3.64        3.89      1.01 o 
 -10   5   3        0.00       -0.55      0.66 o 
  -9   5   3        0.19        0.76      0.61 o 
  -8   5   3        2.96        1.33      0.47 o 
  -7   5   3        8.67        4.20      0.48 o 
  -6   5   3        8.35        6.99      0.51 o 
  -5   5   3       19.09       15.43      0.60 o 
  -4   5   3       21.50       19.69      0.53 o 
  -3   5   3        4.46        4.96      0.28 o 
  -2   5   3       30.37       32.24      0.50 o 
  -1   5   3       33.39       31.39      0.59 o 
   0   5   3     1262.52     1311.54     17.74 o 
   1   5   3       44.32       39.99      0.72 o 
   2   5   3      142.68      130.74      1.93 o 
   3   5   3        0.49       -0.07      0.16 o 
   4   5   3        2.99        2.00      0.34 o 
   5   5   3       18.44       16.35      0.76 o 
   6   5   3        0.14        0.60      0.48 o 
   7   5   3       16.24       18.53      1.28 o 
   8   5   3        0.10        0.76      0.71 o 
  -9   6   3        0.82        0.32      0.61 o 
  -8   6   3       21.86       22.75      1.65 o 
  -7   6   3       99.32       86.55      2.12 o 
  -6   6   3       36.16       31.46      0.96 o 
  -5   6   3        2.42        2.38      0.35 o 
  -4   6   3       16.69       17.26      0.60 o 
  -3   6   3       11.05       11.00      0.44 o 
  -2   6   3       13.22       17.70      0.46 o 
  -1   6   3        0.17        0.73      0.12 o 
   0   6   3      102.09      108.72      2.88 o 
   1   6   3      112.67      107.11      1.50 o 
   2   6   3      145.18      166.80      2.62 o 
   3   6   3        2.44        0.68      0.27 o 
   4   6   3       10.13       10.08      0.72 o 
   5   6   3       16.22       14.18      0.82 o 
   6   6   3       10.90        9.89      0.92 o 
   7   6   3       16.41       19.94      1.62 o 
  -9   7   3        0.26        0.59      0.66 o 
  -8   7   3        1.03        1.58      0.54 o 
  -7   7   3        6.20        7.29      0.67 o 
  -6   7   3        7.03        6.78      0.62 o 
  -5   7   3       15.28       13.83      0.69 o 
  -4   7   3        0.21       -0.48      0.24 o 
  -3   7   3       66.69       65.46      1.13 o 
  -2   7   3      138.53      128.09      2.06 o 
  -1   7   3        9.65        9.65      0.43 o 
   0   7   3       28.89       32.38      2.16 o 
   1   7   3       17.83       13.48      0.60 o 
   2   7   3       58.45       53.27      1.33 o 
   3   7   3        1.09        0.35      0.23 o 
   4   7   3       53.98       54.44      1.56 o 
   5   7   3       10.85       10.10      0.83 o 
   6   7   3        3.13        3.74      0.69 o 
  -8   8   3        0.65       -0.07      0.60 o 
  -7   8   3        1.75        1.46      0.60 o 
  -6   8   3        6.10        7.70      0.68 o 
  -5   8   3       16.81       11.99      0.77 o 
  -4   8   3       28.84       27.54      0.96 o 
  -3   8   3      120.17      120.28      2.17 o 
  -2   8   3       55.13       50.08      1.00 o 
  -1   8   3       30.69       39.79      2.52 o 
   0   8   3      264.88      270.66      9.14 o 
   1   8   3       10.93        7.41      1.37 o 
   2   8   3        0.33        0.35      0.28 o 
   3   8   3       24.67       22.85      1.03 o 
   4   8   3       28.69       31.77      1.81 o 
   5   8   3        9.63        8.04      0.78 o 
   6   8   3        0.46        1.03      0.61 o 
  -7   9   3        0.09        0.62      0.76 o 
  -6   9   3        0.94        0.67      0.50 o 
  -5   9   3        4.95        3.62      0.50 o 
  -4   9   3       11.22        9.44      0.55 o 
  -3   9   3        3.12        3.89      0.39 o 
  -2   9   3       47.28       41.79      1.25 o 
   2   9   3        4.45        5.82      0.58 o 
   3   9   3        9.25       10.88      0.76 o 
   4   9   3        0.82        0.22      0.46 o 
   5   9   3        0.38       -0.65      0.72 o 
  -6  10   3        0.05        1.79      0.68 o 
  -5  10   3        3.25        3.79      0.57 o 
  -4  10   3        8.65        7.88      1.04 o 
  -3  10   3        3.90        4.19      0.53 o 
  -2  10   3       27.72       27.14      2.23 o 
   3  10   3        6.98        6.00      0.58 o 
  -5  11   3        0.01        0.14      0.72 o 
  -4  11   3        2.33        2.61      0.65 o 
  -3  11   3       13.62       14.58      0.83 o 
  -2  11   3       49.14       48.49      1.94 o 
  -3 -11   4        0.96        1.63      0.53 o 
  -2 -11   4        0.08        0.30      0.43 o 
  -1 -11   4        0.03       -0.07      0.36 o 
   0 -11   4        3.55        2.39      0.42 o 
   1 -11   4        5.47        4.97      0.66 o 
   2 -11   4       10.74       12.81      1.37 o 
   3 -11   4       16.49       21.22      1.14 o 
   4 -11   4        6.31        6.49      0.80 o 
  -5 -10   4       20.91       22.52      1.94 o 
  -4 -10   4       28.93       36.41      2.16 o 
  -3 -10   4        2.24        3.69      0.56 o 
  -2 -10   4       12.98       11.01      1.47 o 
  -1 -10   4        0.01       -0.22      0.36 o 
   0 -10   4        9.35        9.87      0.57 o 
   1 -10   4        0.41        0.60      0.28 o 
   2 -10   4        7.45        8.41      1.02 o 
   3 -10   4       10.98       13.73      1.98 o 
   4 -10   4        8.08        7.73      1.55 o 
   5 -10   4        0.29       -0.44      0.53 o 
  -6  -9   4        0.74        0.66      0.52 o 
  -5  -9   4        2.07        1.92      0.52 o 
  -4  -9   4       17.36       23.02      1.15 o 
  -3  -9   4        6.48        4.21      0.42 o 
  -2  -9   4        9.38        9.36      0.53 o 
  -1  -9   4        1.08        0.28      0.26 o 
   0  -9   4        0.06        0.12      0.25 o 
   1  -9   4        0.00        0.02      0.22 o 
   2  -9   4        1.41        1.58      0.37 o 
   3  -9   4        0.37        0.36      0.58 o 
   4  -9   4        0.12        0.02      0.45 o 
   5  -9   4        1.22        0.96      0.48 o 
   6  -9   4        2.59        3.72      0.73 o 
  -7  -8   4        0.47       -0.08      0.57 o 
  -6  -8   4        7.82        6.42      0.90 o 
  -5  -8   4        7.08        8.69      0.94 o 
  -4  -8   4        2.43        4.10      0.44 o 
  -3  -8   4        8.72        8.93      0.73 o 
  -2  -8   4        0.91        2.99      0.36 o 
  -1  -8   4       37.27       40.36      2.22 o 
   0  -8   4       21.38       14.63      0.62 o 
   1  -8   4        2.38        0.70      0.26 o 
   2  -8   4       59.19       59.57      1.24 o 
   3  -8   4       15.22       14.45      0.77 o 
   4  -8   4        3.12        2.96      0.58 o 
   5  -8   4        2.42        1.84      0.46 o 
   6  -8   4        0.02        0.09      1.12 o 
   7  -8   4        1.03        0.50      0.79 o 
  -8  -7   4        1.30        1.87      1.15 o 
  -7  -7   4        0.53        0.26      0.58 o 
  -6  -7   4        3.24        1.95      0.94 o 
  -5  -7   4        3.11        3.20      0.47 o 
  -4  -7   4       45.63       53.90      1.38 o 
  -3  -7   4       19.78       21.33      0.79 o 
  -2  -7   4       97.46       99.13      1.97 o 
  -1  -7   4        0.01        0.29      0.22 o 
   0  -7   4        0.04       -0.03      0.11 o 
   1  -7   4        6.54        5.04      0.40 o 
   2  -7   4       29.66       27.26      0.63 o 
   3  -7   4      209.35      211.99      2.75 o 
   4  -7   4       29.77       28.15      1.02 o 
   5  -7   4        8.06        7.64      0.53 o 
   6  -7   4        0.74        0.84      0.53 o 
   7  -7   4        1.09        3.09      0.94 o 
   8  -7   4        2.95        3.81      1.08 o 
  -8  -6   4        2.18        2.21      0.71 o 
  -7  -6   4        1.92        1.53      0.59 o 
  -6  -6   4       20.92       17.49      1.09 o 
  -5  -6   4       18.77       13.47      0.75 o 
  -4  -6   4      543.58      512.22      9.60 o 
  -3  -6   4       82.22       70.52      1.30 o 
  -2  -6   4      115.03      103.97      1.62 o 
  -1  -6   4        0.38        0.21      0.14 o 
   0  -6   4        2.54        1.86      0.18 o 
   1  -6   4       27.20       19.16      0.46 o 
   2  -6   4       17.63       15.61      0.58 o 
   3  -6   4      472.24      479.30      5.64 o 
   4  -6   4        6.04        5.99      0.39 o 
   5  -6   4        3.24        2.20      0.35 o 
   6  -6   4        6.91        8.20      0.82 o 
   7  -6   4        0.62        1.30      0.46 o 
   8  -6   4        4.57        4.82      1.15 o 
  -9  -5   4        8.04        9.86      1.44 o 
  -8  -5   4        4.63        4.60      0.81 o 
  -7  -5   4        7.94        5.23      0.76 o 
  -6  -5   4       35.50       31.57      1.37 o 
  -5  -5   4        1.59        2.27      0.32 o 
  -4  -5   4       79.14       87.33      1.45 o 
  -3  -5   4       60.64       55.14      0.90 o 
  -2  -5   4      299.69      307.25      3.65 o 
  -1  -5   4       20.83       27.11      0.49 o 
   0  -5   4      302.06      338.67      3.98 o 
   1  -5   4       21.04       32.47      0.57 o 
   2  -5   4       31.06       27.10      0.54 o 
   3  -5   4       50.58       56.63      0.88 o 
   4  -5   4       32.17       33.04      0.71 o 
   5  -5   4       45.39       47.52      0.92 o 
   6  -5   4        1.82        1.06      0.33 o 
   7  -5   4       21.87       18.82      1.42 o 
   8  -5   4        1.67        1.08      0.53 o 
   9  -5   4        3.20        3.02      0.84 o 
  -9  -4   4        1.71        0.00      0.72 o 
  -8  -4   4        0.20       -0.34      0.52 o 
  -7  -4   4      127.36      118.31      3.70 o 
  -6  -4   4        6.26        3.83      0.42 o 
  -5  -4   4        1.71        2.15      0.32 o 
  -4  -4   4       36.74       39.24      0.83 o 
  -3  -4   4      100.97      102.65      1.83 o 
  -2  -4   4        5.56        1.64      0.16 o 
  -1  -4   4      257.22      278.66      3.29 o 
   0  -4   4     1156.46     1303.16     13.45 o 
   1  -4   4       12.46        6.57      0.25 o 
   2  -4   4      214.65      233.92      2.48 o 
   3  -4   4      155.59      149.38      1.60 o 
   4  -4   4       42.34       38.03      0.73 o 
   5  -4   4        1.57        2.42      0.28 o 
   6  -4   4       36.48       36.84      1.04 o 
   7  -4   4       10.57        7.28      0.63 o 
   8  -4   4        1.52        0.99      0.48 o 
   9  -4   4        0.00        1.08      0.57 o 
  -9  -3   4        0.01       -0.58      0.72 o 
  -8  -3   4        3.34        2.69      0.86 o 
  -7  -3   4       16.68       15.18      0.76 o 
  -6  -3   4       25.82       20.05      0.84 o 
  -5  -3   4        6.69        5.65      0.37 o 
  -4  -3   4       90.29      110.68      1.56 o 
  -3  -3   4        2.73        6.16      0.26 o 
  -2  -3   4       30.86       17.86      0.42 o 
  -1  -3   4       29.38       32.73      0.57 o 
   0  -3   4     1148.40     1160.82     12.95 o 
   1  -3   4      114.25      124.31      2.01 o 
   2  -3   4        1.37        1.14      0.16 o 
   3  -3   4      254.63      271.36      2.86 o 
   4  -3   4       48.82       47.12      0.75 o 
   5  -3   4        4.12        4.10      0.39 o 
   6  -3   4       37.07       35.39      1.40 o 
   7  -3   4       19.33       16.31      1.09 o 
   8  -3   4        2.38        3.14      0.71 o 
   9  -3   4        0.94       -0.18      0.63 o 
 -10  -2   4        0.72       -0.22      0.86 o 
  -9  -2   4        0.85        1.22      0.66 o 
  -8  -2   4        0.88        0.90      0.79 o 
  -7  -2   4       39.16       37.75      1.06 o 
  -6  -2   4        9.88        5.77      0.46 o 
  -5  -2   4       41.07       45.48      0.99 o 
  -4  -2   4        0.37        0.11      0.16 o 
  -3  -2   4      468.98      419.21      4.86 o 
  -2  -2   4       33.69       16.48      0.35 o 
  -1  -2   4        0.18        3.61      0.15 o 
   0  -2   4       34.72       56.75      0.72 o 
   1  -2   4       78.84       60.76      0.70 o 
   2  -2   4       17.84       11.67      0.42 o 
   3  -2   4      287.49      314.82      4.37 o 
   4  -2   4       16.78       11.87      0.50 o 
   5  -2   4       97.59       95.29      1.86 o 
   6  -2   4       25.98       20.98      1.44 o 
   7  -2   4        0.78        1.09      0.53 o 
   8  -2   4        5.84        7.47      0.92 o 
   9  -2   4        0.21        0.33      0.79 o 
 -10  -1   4        0.11       -0.38      0.58 o 
  -9  -1   4       42.50       42.42      1.73 o 
  -8  -1   4        0.00        0.14      0.76 o 
  -7  -1   4       84.84       82.26      1.70 o 
  -6  -1   4       16.03       14.72      0.61 o 
  -5  -1   4      144.07      142.61      2.14 o 
  -4  -1   4      441.81      489.66      6.26 o 
  -3  -1   4      789.73      753.17      9.39 o 
  -2  -1   4      848.15      792.04      7.72 o 
  -1  -1   4       13.04        3.32      0.12 o 
   0  -1   4     1445.48     1364.63     13.95 o 
   1  -1   4      259.30      307.59      2.66 o 
   2  -1   4       24.28       27.77      0.45 o 
   3  -1   4       78.72       87.02      1.10 o 
   4  -1   4       29.45       30.86      0.75 o 
   5  -1   4        0.78        0.30      0.30 o 
   6  -1   4        4.32        4.35      0.63 o 
   7  -1   4       33.93       34.42      2.45 o 
   8  -1   4       16.65       16.95      1.25 o 
   9  -1   4        1.17        1.09      0.66 o 
 -10   0   4        5.83        4.74      0.69 o 
  -9   0   4        0.46       -0.41      0.50 o 
  -8   0   4        2.21        2.41      0.58 o 
  -7   0   4       38.48       38.88      1.30 o 
  -6   0   4      223.66      243.47      5.35 o 
  -5   0   4       78.68       72.26      1.19 o 
  -4   0   4        2.11        1.69      0.18 o 
  -3   0   4      419.88      453.80      4.90 o 
  -2   0   4     2492.22     2492.15     20.57 o 
  -1   0   4       49.82       45.09      0.54 o 
   0   0   4     1929.67     1955.31     17.66 o 
   1   0   4        2.02        1.07      0.11 o 
   2   0   4       29.48       28.50      0.46 o 
   3   0   4       51.08       58.32      1.08 o 
   4   0   4      226.72      235.64      2.98 o 
   5   0   4       65.70       73.46      1.29 o 
   6   0   4        4.07        3.51      0.53 o 
   7   0   4       49.17       52.57      2.27 o 
   8   0   4       13.63       15.31      1.14 o 
   9   0   4        3.99        4.03      1.22 o 
 -10   1   4        0.17       -0.01      0.53 o 
  -9   1   4        3.21        2.86      0.57 o 
  -8   1   4       12.34       13.13      0.79 o 
  -7   1   4      292.68      301.83      5.36 o 
  -6   1   4      392.21      385.58      4.75 o 
  -5   1   4       23.80       29.33      0.67 o 
  -4   1   4       16.40       17.58      0.46 o 
  -3   1   4       36.07       35.21      0.65 o 
  -2   1   4      109.81       98.36      1.05 o 
  -1   1   4      814.11      955.22      8.26 o 
   0   1   4     4020.28     4301.38     37.02 o 
   1   1   4      698.06      756.59      7.33 o 
   2   1   4       89.87      101.39      1.26 o 
   3   1   4      616.96      683.51      7.83 o 
   4   1   4        2.75        4.35      0.31 o 
   5   1   4       20.26       18.80      0.66 o 
   6   1   4       38.03       39.17      1.27 o 
   7   1   4       64.25       69.04      2.19 o 
   8   1   4        0.25        1.44      0.61 o 
   9   1   4        0.34        0.72      1.01 o 
 -10   2   4        1.07        1.63      0.61 o 
  -9   2   4       19.41       17.08      0.95 o 
  -8   2   4       19.31       17.76      0.90 o 
  -7   2   4        1.84        0.77      0.39 o 
  -6   2   4      240.90      225.39      2.98 o 
  -5   2   4        3.39        5.98      0.34 o 
  -4   2   4        0.33        0.06      0.17 o 
  -3   2   4      215.62      229.59      2.58 o 
  -2   2   4      240.99      309.14      3.09 o 
  -1   2   4      130.41       93.85      0.96 o 
   0   2   4      164.67      233.29      2.52 o 
   1   2   4     2029.54     2183.59     20.97 o 
   2   2   4       14.71       10.34      0.31 o 
   3   2   4       50.54       57.38      1.02 o 
   4   2   4       21.78       21.57      0.63 o 
   5   2   4       17.89       14.75      0.66 o 
   6   2   4        2.78        2.46      0.48 o 
   7   2   4        0.04        0.31      0.50 o 
   8   2   4       29.39       32.30      2.23 o 
 -10   3   4        0.03       -0.29      0.54 o 
  -9   3   4        8.80        7.43      0.72 o 
  -8   3   4        0.84        1.48      0.45 o 
  -7   3   4       35.31       46.28      1.29 o 
  -6   3   4       14.64       10.06      0.49 o 
  -5   3   4      270.26      274.63      3.28 o 
  -4   3   4      393.72      445.59      4.84 o 
  -3   3   4      110.93      104.66      1.11 o 
  -2   3   4       88.19       79.63      1.06 o 
  -1   3   4      317.12      303.78      3.83 o 
   0   3   4      296.27      283.68      3.25 o 
   1   3   4      160.30      202.39      2.23 o 
   2   3   4      158.37      172.00      2.12 o 
   3   3   4      137.93      155.30      2.41 o 
   4   3   4       74.38       78.83      1.36 o 
   5   3   4        0.21        0.84      0.30 o 
   6   3   4       57.37       59.05      1.61 o 
   7   3   4        1.99        2.25      1.26 o 
   8   3   4        2.23        2.73      1.01 o 
 -10   4   4        2.75        4.96      1.08 o 
  -9   4   4        3.92        3.38      0.61 o 
  -8   4   4        0.34        0.38      0.42 o 
  -7   4   4        0.13        0.07      0.33 o 
  -6   4   4        2.30        4.65      0.37 o 
  -5   4   4       36.66       33.06      1.00 o 
  -4   4   4        0.00       -0.03      0.19 o 
  -3   4   4        7.81        6.94      0.31 o 
  -2   4   4        0.03        0.41      0.12 o 
  -1   4   4        3.72        4.47      0.17 o 
   0   4   4      154.30      154.30      2.01 o 
   1   4   4      271.66      314.81      3.60 o 
   2   4   4       75.52       90.43      1.34 o 
   3   4   4        5.03        8.89      0.34 o 
   4   4   4        0.02       -0.22      0.26 o 
   5   4   4        2.22        2.82      0.47 o 
   6   4   4        0.01        0.17      0.61 o 
   7   4   4        3.82        1.56      1.12 o 
   8   4   4        6.72        6.55      1.30 o 
 -10   5   4        5.12        8.59      1.06 o 
  -9   5   4        0.77        0.10      0.60 o 
  -8   5   4        2.23        1.47      0.82 o 
  -7   5   4       33.43       31.68      0.99 o 
  -6   5   4        1.79       -0.42      0.29 o 
  -5   5   4        0.04       -0.38      0.23 o 
  -4   5   4        6.79        6.76      0.35 o 
  -3   5   4       15.10       14.79      0.48 o 
  -2   5   4       82.76       78.21      1.30 o 
  -1   5   4      152.33      157.84      2.33 o 
   0   5   4       70.08       64.05      1.07 o 
   1   5   4       92.15      108.21      1.69 o 
   2   5   4       93.52       84.05      1.62 o 
   3   5   4        1.79        2.75      0.33 o 
   4   5   4        1.33        1.92      0.35 o 
   5   5   4        0.05        0.65      0.39 o 
   6   5   4        4.12        3.85      1.22 o 
   7   5   4       21.95       23.53      1.87 o 
  -9   6   4        2.53        4.03      1.22 o 
  -8   6   4        1.84        1.20      0.52 o 
  -7   6   4        0.14       -0.42      0.98 o 
  -6   6   4       57.94       53.73      1.48 o 
  -5   6   4        0.01       -0.23      0.24 o 
  -4   6   4        0.00       -0.07      0.21 o 
  -3   6   4        2.22        2.94      0.27 o 
  -2   6   4       46.96       53.06      1.14 o 
  -1   6   4       19.83       18.30      0.43 o 
   0   6   4       94.04       84.42      1.80 o 
   1   6   4      132.22      148.07      2.00 o 
   2   6   4        2.61        3.95      0.33 o 
   3   6   4        1.29        2.48      0.32 o 
   4   6   4        0.46       -0.04      0.33 o 
   5   6   4        4.58        5.06      0.59 o 
   6   6   4        2.53        2.33      0.97 o 
   7   6   4        0.05        0.20      0.64 o 
  -9   7   4        1.67        1.26      0.67 o 
  -8   7   4        0.10        0.13      0.71 o 
  -7   7   4        1.71        1.52      0.58 o 
  -6   7   4       14.39       12.95      0.93 o 
  -5   7   4       21.24       19.60      1.04 o 
  -4   7   4        0.47        0.61      0.30 o 
  -3   7   4        8.21        6.26      0.46 o 
  -2   7   4        1.02        0.98      0.19 o 
  -1   7   4        1.74        1.63      0.29 o 
   0   7   4       73.50       73.46      1.75 o 
   1   7   4        0.86        2.37      0.24 o 
   2   7   4       26.13       31.95      1.36 o 
   3   7   4        7.87       10.54      0.54 o 
   4   7   4        0.03        0.08      0.30 o 
   5   7   4        7.32        9.59      0.85 o 
   6   7   4        3.66        3.10      0.67 o 
  -8   8   4        1.00        1.20      0.66 o 
  -7   8   4        0.00       -0.05      0.61 o 
  -6   8   4        0.25        0.21      0.66 o 
  -5   8   4       21.04       26.90      0.91 o 
  -4   8   4       71.07       81.87      1.65 o 
  -3   8   4       21.18       16.32      0.65 o 
  -2   8   4       46.27       46.51      0.98 o 
  -1   8   4       12.53       14.61      0.98 o 
   0   8   4        3.87        3.90      0.36 o 
   1   8   4        5.39        4.38      0.41 o 
   2   8   4       21.13       19.21      0.66 o 
   3   8   4       31.64       36.31      1.39 o 
   4   8   4        0.88        1.84      0.60 o 
   5   8   4        0.02        1.02      0.86 o 
  -7   9   4        0.00        0.24      0.61 o 
  -6   9   4        1.00        0.63      0.50 o 
  -5   9   4       14.15       17.96      2.16 o 
  -4   9   4        4.46        4.95      0.54 o 
  -3   9   4       39.03       43.80      2.06 o 
  -2   9   4        0.66        0.33      0.36 o 
  -1   9   4        1.82        0.81      0.28 o 
   1   9   4        1.19        1.14      0.28 o 
   2   9   4       13.25       14.31      1.47 o 
   3   9   4        0.65        1.69      0.48 o 
   4   9   4       10.49       10.76      0.91 o 
  -6  10   4       13.18       14.45      1.44 o 
  -5  10   4        0.03       -0.08      0.54 o 
  -4  10   4        6.75        5.46      0.69 o 
  -3  10   4        2.86        3.10      0.50 o 
  -2  10   4       25.17       26.16      0.97 o 
   2  10   4        4.72        5.47      1.08 o 
   3  10   4       21.82       22.01      0.86 o 
  -4  11   4        4.30        4.37      0.62 o 
  -3  11   4        0.14       -0.01      0.38 o 
  -2  11   4        0.03       -0.58      0.36 o 
  -3 -11   5        8.39       11.44      1.37 o 
  -2 -11   5       11.64       12.02      0.94 o 
  -1 -11   5        0.01       -0.29      0.41 o 
   0 -11   5        3.13        3.60      0.51 o 
   1 -11   5        1.14        1.51      0.72 o 
   2 -11   5        1.03        1.31      0.47 o 
   3 -11   5       18.97       24.23      1.76 o 
  -4 -10   5       11.04        6.40      1.15 o 
  -3 -10   5       54.50       60.59      3.96 o 
  -2 -10   5        1.60        0.42      0.33 o 
  -1 -10   5        0.01       -0.22      0.30 o 
   0 -10   5        0.01        0.17      0.30 o 
   1 -10   5        0.11        0.26      0.30 o 
   2 -10   5        3.56        4.26      0.57 o 
   3 -10   5       34.29       39.25      1.57 o 
   4 -10   5       36.53       44.22      1.76 o 
   5 -10   5        3.99        4.79      0.81 o 
  -6  -9   5        7.03        9.39      0.92 o 
  -5  -9   5        0.77        0.90      0.50 o 
  -4  -9   5       64.48       68.23      4.39 o 
  -3  -9   5        0.99        0.24      0.32 o 
  -2  -9   5       19.58       21.05      0.81 o 
  -1  -9   5        1.04       -0.13      0.25 o 
   0  -9   5       21.71       25.48      0.87 o 
   1  -9   5        0.07       -0.07      0.26 o 
   2  -9   5        0.01        0.33      0.34 o 
   3  -9   5        7.90        9.80      0.86 o 
   4  -9   5        8.76        9.28      0.75 o 
   5  -9   5        0.48        0.56      0.55 o 
   6  -9   5        1.56        2.06      0.69 o 
  -7  -8   5        0.08        1.10      0.68 o 
  -6  -8   5       26.66       34.88      1.54 o 
  -5  -8   5        6.85        4.77      0.65 o 
  -4  -8   5        3.46        3.09      0.45 o 
  -3  -8   5       10.65        6.32      0.49 o 
  -2  -8   5        2.51        1.10      0.30 o 
  -1  -8   5       95.19       72.78      1.61 o 
   0  -8   5        6.05        6.72      0.50 o 
   1  -8   5       52.77       46.66      1.08 o 
   2  -8   5       38.10       35.80      0.99 o 
   3  -8   5       46.53       40.81      1.24 o 
   4  -8   5        2.98        4.88      0.78 o 
   5  -8   5       10.31       12.62      0.87 o 
   6  -8   5       12.88       14.39      1.19 o 
   7  -8   5        0.62        1.44      0.86 o 
  -7  -7   5        2.16        2.50      1.15 o 
  -6  -7   5        0.01        0.15      0.45 o 
  -5  -7   5       34.47       31.77      2.16 o 
  -4  -7   5      101.88       92.70      2.06 o 
  -3  -7   5       14.04       13.40      0.82 o 
  -2  -7   5        3.20        1.53      0.40 o 
  -1  -7   5       25.67       27.70      1.02 o 
   0  -7   5       16.68       15.88      0.55 o 
   1  -7   5       78.59       72.32      1.23 o 
   2  -7   5       49.21       56.72      1.09 o 
   3  -7   5       59.09       56.66      1.07 o 
   4  -7   5        0.84        0.14      0.38 o 
   5  -7   5       64.08       68.60      1.84 o 
   6  -7   5        3.31        2.18      0.62 o 
   7  -7   5        1.36        1.22      0.79 o 
  -8  -6   5        1.80        3.77      0.97 o 
  -7  -6   5        0.58       -0.02      0.52 o 
  -6  -6   5       52.00       49.42      1.80 o 
  -5  -6   5       14.32       12.17      1.15 o 
  -4  -6   5       61.93       56.15      3.10 o 
  -3  -6   5      527.31      551.52      7.83 o 
  -2  -6   5      132.68      137.71      3.14 o 
  -1  -6   5        0.00       -0.22      0.15 o 
   0  -6   5        8.11        7.86      0.29 o 
   1  -6   5       19.15       19.98      0.49 o 
   2  -6   5       31.61       26.74      0.65 o 
   3  -6   5      574.40      548.93      6.81 o 
   4  -6   5      178.17      181.26      2.42 o 
   5  -6   5       36.34       32.81      0.88 o 
   6  -6   5        5.21        5.90      0.76 o 
   7  -6   5        0.18        0.15      0.53 o 
   8  -6   5        7.57        6.48      1.30 o 
  -9  -5   5        1.66        1.30      0.94 o 
  -8  -5   5        0.16        0.76      0.60 o 
  -7  -5   5       63.51       62.07      4.21 o 
  -6  -5   5        0.00        0.35      0.42 o 
  -5  -5   5       11.44       14.83      0.84 o 
  -4  -5   5       73.55       60.60      1.76 o 
  -3  -5   5      311.96      340.42      4.09 o 
  -2  -5   5       28.93       30.95      0.63 o 
  -1  -5   5       12.57       14.42      0.78 o 
   0  -5   5      365.58      347.39      4.13 o 
   1  -5   5       54.88       45.79      0.85 o 
   2  -5   5        4.60        6.90      0.34 o 
   3  -5   5       30.54       35.35      0.67 o 
   4  -5   5       77.73       74.83      1.45 o 
   5  -5   5        0.86       -0.36      0.34 o 
   6  -5   5        0.60        1.31      0.38 o 
   7  -5   5        9.83        9.86      0.95 o 
   8  -5   5        0.24        0.22      0.63 o 
  -9  -4   5        1.25        1.08      0.86 o 
  -8  -4   5        0.07        0.29      0.72 o 
  -7  -4   5       11.54        9.61      1.13 o 
  -6  -4   5        1.71        1.14      0.38 o 
  -5  -4   5       12.59       12.31      0.53 o 
  -4  -4   5      148.17      125.77      1.95 o 
  -3  -4   5       55.11       68.11      1.18 o 
  -2  -4   5       83.30       93.29      1.21 o 
  -1  -4   5      109.06      121.57      2.04 o 
   0  -4   5       11.09       12.84      0.39 o 
   1  -4   5      182.51      190.58      2.23 o 
   2  -4   5       26.87       34.89      0.58 o 
   3  -4   5      155.85      146.06      1.60 o 
   4  -4   5        0.62        1.93      0.23 o 
   5  -4   5        0.01       -0.06      0.30 o 
   6  -4   5       26.91       21.11      1.98 o 
   7  -4   5        5.35        5.52      0.79 o 
   8  -4   5        2.08        3.00      0.61 o 
  -9  -3   5        2.11        2.16      0.86 o 
  -8  -3   5       17.82       17.83      1.19 o 
  -7  -3   5       38.56       34.69      1.25 o 
  -6  -3   5       75.48       65.58      2.47 o 
  -5  -3   5       27.24       27.52      0.92 o 
  -4  -3   5        4.82        2.15      0.24 o 
  -3  -3   5      182.80      160.63      2.27 o 
  -2  -3   5       27.97       18.55      0.48 o 
  -1  -3   5        1.19        2.66      0.20 o 
   0  -3   5       89.99       97.45      1.22 o 
   1  -3   5       45.09       51.34      0.85 o 
   2  -3   5      134.84      140.21      1.73 o 
   3  -3   5        3.58        2.42      0.26 o 
   4  -3   5        1.80        1.69      0.22 o 
   5  -3   5       10.79       10.14      0.47 o 
   6  -3   5        4.46        4.17      0.63 o 
   7  -3   5        1.79        0.86      0.58 o 
   8  -3   5        1.43        0.89      0.63 o 
   9  -3   5        0.08        0.10      0.63 o 
 -10  -2   5        0.03        0.94      0.94 o 
  -9  -2   5       22.52       28.13      1.55 o 
  -8  -2   5        1.74        1.91      0.56 o 
  -7  -2   5        0.70        0.10      0.33 o 
  -6  -2   5       46.07       41.59      1.33 o 
  -5  -2   5       25.58       28.38      0.74 o 
  -4  -2   5        3.00        3.72      0.29 o 
  -3  -2   5       59.42       79.41      1.29 o 
  -2  -2   5        1.68        0.99      0.23 o 
  -1  -2   5       50.30       45.39      0.62 o 
   0  -2   5       75.62       63.88      0.86 o 
   1  -2   5     1052.02     1031.00     10.77 o 
   2  -2   5        9.39        4.40      0.23 o 
   3  -2   5      146.61      149.26      1.75 o 
   4  -2   5       17.92       19.97      0.58 o 
   5  -2   5       16.84       16.68      0.61 o 
   6  -2   5        7.65        6.46      0.76 o 
   7  -2   5        0.21       -0.48      0.48 o 
   8  -2   5        2.03        1.83      0.90 o 
   9  -2   5        0.14        0.44      0.66 o 
 -10  -1   5        0.76        1.29      0.66 o 
  -9  -1   5       14.56       13.31      1.55 o 
  -8  -1   5        3.63        3.89      0.66 o 
  -7  -1   5        0.05       -0.52      0.57 o 
  -6  -1   5        3.57        3.99      0.41 o 
  -5  -1   5      116.51      106.21      2.26 o 
  -4  -1   5       34.48       43.56      1.17 o 
  -3  -1   5      313.40      354.19      4.22 o 
  -2  -1   5      152.16      151.62      1.79 o 
  -1  -1   5      352.12      353.26      3.84 o 
   0  -1   5       56.95       80.95      1.05 o 
   1  -1   5        6.24        0.36      0.12 o 
   2  -1   5      170.22      160.74      1.90 o 
   3  -1   5      129.16      138.62      1.55 o 
   4  -1   5      255.94      261.43      5.05 o 
   5  -1   5        1.28       -0.03      0.38 o 
   6  -1   5        0.19       -0.07      0.46 o 
   7  -1   5        3.54        4.03      0.69 o 
   8  -1   5       18.85       20.63      2.19 o 
   9  -1   5        1.62        2.43      1.58 o 
 -10   0   5        6.64        8.94      1.40 o 
  -9   0   5        1.63        0.65      0.47 o 
  -8   0   5        3.69        3.10      0.53 o 
  -7   0   5        7.59        5.25      0.70 o 
  -6   0   5        0.00       -0.42      0.25 o 
  -5   0   5       40.10       33.74      0.69 o 
  -4   0   5        3.78        6.40      0.30 o 
  -3   0   5      451.07      430.79      4.69 o 
  -2   0   5        1.63        7.09      0.24 o 
  -1   0   5      169.91      191.16      2.01 o 
   0   0   5       67.05       74.65      0.90 o 
   1   0   5       98.00      105.38      1.23 o 
   2   0   5       10.69        9.95      0.32 o 
   3   0   5       10.05       13.66      0.39 o 
   4   0   5        2.67        3.05      0.32 o 
   5   0   5       14.18       12.16      0.73 o 
   6   0   5       15.80       12.61      1.07 o 
   7   0   5        2.68        4.55      0.71 o 
   8   0   5        2.64        3.43      0.71 o 
   9   0   5        0.44        1.73      1.01 o 
 -10   1   5        1.65        0.49      0.54 o 
  -9   1   5        9.27        9.86      0.80 o 
  -8   1   5        0.18        0.63      0.43 o 
  -7   1   5       79.90       82.35      1.95 o 
  -6   1   5      199.47      199.73      2.92 o 
  -5   1   5      159.20      162.36      4.13 o 
  -4   1   5       59.63       75.01      1.25 o 
  -3   1   5      198.08      234.15      2.87 o 
  -2   1   5       47.88       30.79      0.48 o 
  -1   1   5        2.96        2.06      0.26 o 
   0   1   5        4.66        7.50      0.25 o 
   1   1   5     1207.42     1360.37     13.09 o 
   2   1   5       15.02       16.40      0.43 o 
   3   1   5        0.27        0.49      0.18 o 
   4   1   5       43.91       47.31      1.01 o 
   5   1   5        0.83        0.83      0.38 o 
   6   1   5       51.13       49.92      1.49 o 
   7   1   5        3.81        4.67      0.74 o 
   8   1   5       12.72       13.60      1.65 o 
 -10   2   5        4.29        5.14      0.72 o 
  -9   2   5        0.03       -0.65      0.42 o 
  -8   2   5        2.33        2.55      0.53 o 
  -7   2   5      201.76      205.45      3.40 o 
  -6   2   5      159.04      168.72      2.81 o 
  -5   2   5       16.72       14.47      0.49 o 
  -4   2   5      238.12      237.16      2.97 o 
  -3   2   5      117.71      152.49      1.98 o 
  -2   2   5      208.10      204.86      2.28 o 
  -1   2   5      195.47      202.40      2.09 o 
   0   2   5     1244.54     1401.11     13.45 o 
   1   2   5      448.81      458.02      4.87 o 
   2   2   5       46.85       48.28      0.75 o 
   3   2   5        5.08        2.96      0.27 o 
   4   2   5       31.16       30.90      0.89 o 
   5   2   5       23.01       23.23      0.80 o 
   6   2   5       28.13       26.29      1.09 o 
   7   2   5        1.92        1.22      0.86 o 
   8   2   5        9.72       11.30      1.51 o 
 -10   3   5        5.99        6.21      0.80 o 
  -9   3   5        3.66        4.12      1.06 o 
  -8   3   5        3.26        5.31      0.59 o 
  -7   3   5        0.00        0.32      0.35 o 
  -6   3   5       51.98       57.30      1.25 o 
  -5   3   5       80.00       81.08      1.18 o 
  -4   3   5        6.33        7.05      0.34 o 
  -3   3   5       53.37       59.41      0.84 o 
  -2   3   5       59.10       70.96      1.10 o 
  -1   3   5       60.81       75.90      1.02 o 
   0   3   5       15.44       15.80      0.37 o 
   1   3   5      155.64      178.73      2.19 o 
   2   3   5       69.22       74.40      1.47 o 
   3   3   5       40.46       40.73      0.84 o 
   4   3   5        1.81        1.74      0.32 o 
   5   3   5       14.13       11.94      0.63 o 
   6   3   5       12.90       12.19      1.04 o 
   7   3   5        4.19        2.93      0.76 o 
   8   3   5        0.00       -1.01      0.79 o 
 -10   4   5       22.46       28.55      1.31 o 
  -9   4   5        7.49        5.82      0.69 o 
  -8   4   5        2.25        2.50      0.50 o 
  -7   4   5        0.19       -0.03      0.32 o 
  -6   4   5       12.53       10.66      0.49 o 
  -5   4   5       20.29       25.10      0.61 o 
  -4   4   5       38.86       34.43      0.86 o 
  -3   4   5      133.08      148.69      2.09 o 
  -2   4   5      164.62      182.12      2.21 o 
  -1   4   5      178.11      198.48      2.37 o 
   0   4   5       40.97       52.01      0.76 o 
   1   4   5        0.19        1.02      0.15 o 
   2   4   5       26.33       21.15      0.49 o 
   3   4   5       45.17       50.02      0.95 o 
   4   4   5        0.69        1.26      0.33 o 
   5   4   5        0.02        0.50      0.39 o 
   6   4   5        0.12        0.42      0.57 o 
   7   4   5        8.15       10.20      1.09 o 
  -9   5   5        0.89        1.04      1.01 o 
  -8   5   5        1.11        1.12      0.59 o 
  -7   5   5        0.03        0.08      0.33 o 
  -6   5   5        0.82        0.92      0.33 o 
  -5   5   5        0.00        1.46      1.09 o 
  -4   5   5        1.94        1.06      0.24 o 
  -3   5   5      138.05      138.85      1.96 o 
  -2   5   5        9.08        6.63      0.36 o 
  -1   5   5       45.72       60.24      0.94 o 
   0   5   5        1.17        0.66      0.12 o 
   1   5   5        0.18        0.77      0.13 o 
   2   5   5       14.09       17.23      0.47 o 
   3   5   5        0.34       -0.25      0.24 o 
   4   5   5       47.94       48.52      1.24 o 
   5   5   5       14.79       16.70      0.95 o 
   6   5   5        1.68        2.56      0.64 o 
   7   5   5        0.32        0.48      0.69 o 
  -9   6   5        0.00       -0.73      0.55 o 
  -8   6   5        0.58        1.28      0.53 o 
  -7   6   5       20.40       19.96      1.26 o 
  -6   6   5        1.13       -0.38      0.47 o 
  -5   6   5        0.58        0.98      0.35 o 
  -4   6   5        8.83        9.75      0.74 o 
  -3   6   5        0.02       -0.05      0.22 o 
  -2   6   5       35.02       35.84      0.97 o 
  -1   6   5       14.54       11.04      0.42 o 
   0   6   5       41.98       40.09      0.78 o 
   1   6   5       72.65       63.03      1.27 o 
   2   6   5       25.93       32.61      0.72 o 
   3   6   5        0.05        0.20      0.30 o 
   4   6   5       25.85       25.75      0.90 o 
   5   6   5        1.87        1.86      0.50 o 
   6   6   5        9.28       11.93      1.05 o 
  -9   7   5        1.00        1.04      0.71 o 
  -8   7   5        0.82        0.60      0.62 o 
  -7   7   5        6.45        4.50      0.73 o 
  -6   7   5        4.27        3.01      0.59 o 
  -5   7   5        0.66        0.94      0.56 o 
  -4   7   5       59.61       55.47      2.94 o 
  -3   7   5      125.31      120.99      2.34 o 
  -2   7   5       23.62       24.60      0.75 o 
  -1   7   5       18.80       16.44      0.56 o 
   0   7   5        0.87        0.80      0.23 o 
   1   7   5       10.13        9.10      0.47 o 
   2   7   5       11.66        8.82      0.43 o 
   3   7   5        4.16        3.16      0.41 o 
   4   7   5       11.66       12.39      0.86 o 
   5   7   5        6.03        7.78      1.01 o 
   6   7   5       14.44       17.96      2.55 o 
  -8   8   5        3.73        4.25      0.97 o 
  -7   8   5        2.85        3.13      0.67 o 
  -6   8   5        1.05        0.77      0.50 o 
  -5   8   5        0.05       -0.41      0.68 o 
  -4   8   5        1.71        2.27      0.63 o 
  -3   8   5       52.91       52.67      1.28 o 
  -2   8   5       24.93       23.90      0.74 o 
  -1   8   5       14.72       14.19      0.52 o 
   0   8   5        1.61        1.65      0.36 o 
   1   8   5        0.00       -0.16      0.20 o 
   2   8   5       30.38       27.06      1.10 o 
   3   8   5        0.63        0.39      0.30 o 
   4   8   5       28.66       30.52      2.23 o 
   5   8   5        0.00        0.09      0.47 o 
  -7   9   5        0.25        0.24      0.55 o 
  -6   9   5        9.71        9.95      0.88 o 
  -5   9   5       20.82       19.55      1.09 o 
  -4   9   5       20.23       24.12      1.56 o 
  -3   9   5       59.22       59.22      2.86 o 
  -2   9   5        0.87        0.90      0.36 o 
  -1   9   5        1.67        1.22      0.36 o 
   0   9   5        3.37        2.38      0.36 o 
   1   9   5        7.50        6.48      0.56 o 
   2   9   5        7.15        6.88      0.63 o 
   3   9   5       14.76       18.40      1.07 o 
   4   9   5        0.40        0.14      0.72 o 
  -6  10   5        3.27        5.02      0.73 o 
  -5  10   5        0.22        0.15      0.43 o 
  -4  10   5       13.82       13.02      0.96 o 
  -3  10   5        0.00       -0.18      0.47 o 
  -2  10   5        1.11        0.30      0.33 o 
  -1  10   5        0.32        1.15      0.33 o 
   1  10   5        3.89        3.64      0.46 o 
   2  10   5        1.38        2.66      0.58 o 
  -3  11   5        3.68        2.91      0.51 o 
  -2  11   5        0.18        0.23      0.33 o 
  -2 -11   6        7.37       10.79      1.37 o 
  -1 -11   6        0.21        1.22      0.72 o 
   0 -11   6        0.64        1.02      0.53 o 
   1 -11   6        0.00       -0.14      0.43 o 
   2 -11   6        0.63       -0.49      0.43 o 
   3 -11   6       12.22       14.73      1.10 o 
  -4 -10   6        2.75        3.95      0.64 o 
  -3 -10   6       37.60       41.90      1.73 o 
  -2 -10   6        6.49        4.28      0.62 o 
  -1 -10   6        3.82        3.37      0.55 o 
   0 -10   6        0.09        0.67      0.41 o 
   1 -10   6        0.79        0.54      0.45 o 
   2 -10   6       11.31       13.17      1.12 o 
   3 -10   6        9.82        9.74      0.95 o 
   4 -10   6        0.23       -0.21      0.60 o 
   5 -10   6        5.38        7.19      1.51 o 
  -6  -9   6        3.23        5.51      0.78 o 
  -5  -9   6        1.78        1.59      0.53 o 
  -4  -9   6        2.95        5.55      0.67 o 
  -3  -9   6        0.01       -0.11      0.58 o 
  -2  -9   6        0.79        1.02      0.37 o 
  -1  -9   6        0.25        0.08      0.30 o 
   0  -9   6       36.23       28.74      1.00 o 
   1  -9   6        8.60        8.79      0.63 o 
   2  -9   6       11.06       12.30      0.93 o 
   3  -9   6        6.04        7.18      0.78 o 
   4  -9   6        2.94        3.12      0.56 o 
   5  -9   6        0.03        1.05      0.62 o 
   6  -9   6        5.19        6.26      1.15 o 
  -7  -8   6        4.28        4.72      0.81 o 
  -6  -8   6        9.53       11.28      1.40 o 
  -5  -8   6        0.99        4.15      2.09 o 
  -4  -8   6       21.12       22.44      1.12 o 
  -3  -8   6        2.06        1.05      0.36 o 
  -2  -8   6        1.20       -0.19      0.55 o 
  -1  -8   6       30.88       28.93      1.32 o 
   0  -8   6        2.70        0.87      0.33 o 
   1  -8   6      129.67      137.57      2.18 o 
   2  -8   6       36.62       37.42      1.27 o 
   3  -8   6       16.98       23.05      1.00 o 
   4  -8   6        1.04        1.79      0.48 o 
   5  -8   6        0.00        0.29      0.54 o 
   6  -8   6        6.33        7.70      1.22 o 
  -7  -7   6        6.60        9.75      1.00 o 
  -6  -7   6        1.12        1.15      0.61 o 
  -5  -7   6       39.46       36.23      2.41 o 
  -4  -7   6        2.21        1.17      0.48 o 
  -3  -7   6        2.64        4.81      0.48 o 
  -2  -7   6       12.55       10.56      0.66 o 
  -1  -7   6        8.92        7.50      0.55 o 
   0  -7   6       25.67       18.14      0.77 o 
   1  -7   6        5.84        3.82      0.35 o 
   2  -7   6        0.68        2.29      0.36 o 
   3  -7   6        1.53        2.35      0.45 o 
   4  -7   6        8.10        5.92      1.57 o 
   5  -7   6        0.23        0.06      0.58 o 
   6  -7   6        0.44       -0.43      0.65 o 
   7  -7   6        3.43        3.17      1.01 o 
  -8  -6   6        1.11        1.44      0.86 o 
  -7  -6   6        6.02        5.40      1.33 o 
  -6  -6   6        0.11        0.16      0.47 o 
  -5  -6   6       28.50       25.86      1.23 o 
  -4  -6   6       45.91       38.88      1.20 o 
  -3  -6   6      220.16      190.13      3.84 o 
  -2  -6   6      192.98      158.04      2.56 o 
  -1  -6   6       83.43       84.24      1.37 o 
   0  -6   6       20.50       27.34      0.76 o 
   1  -6   6        4.43        6.75      0.38 o 
   2  -6   6       19.51       25.82      0.68 o 
   3  -6   6       10.37        9.22      0.51 o 
   4  -6   6      131.13      127.67      2.34 o 
   5  -6   6       29.58       31.69      1.04 o 
   6  -6   6        3.72        3.81      0.71 o 
   7  -6   6        2.16        4.60      1.08 o 
  -9  -5   6        7.46        9.93      1.44 o 
  -8  -5   6        1.01        1.73      0.86 o 
  -7  -5   6        8.07        7.20      0.83 o 
  -6  -5   6       18.83       17.60      1.10 o 
  -5  -5   6        4.35        4.82      0.48 o 
  -4  -5   6       75.91       62.60      1.32 o 
  -3  -5   6      299.95      266.87      4.04 o 
  -2  -5   6       51.32       54.11      0.94 o 
  -1  -5   6       85.22       82.33      1.38 o 
   0  -5   6       53.56       46.84      0.95 o 
   1  -5   6        6.75        8.95      0.54 o 
   2  -5   6        0.81        2.39      0.28 o 
   3  -5   6        1.24        1.08      0.22 o 
   4  -5   6      213.64      204.34      2.68 o 
   5  -5   6        0.03       -0.26      0.31 o 
   6  -5   6        4.09        3.92      0.71 o 
   7  -5   6        0.02        0.13      0.58 o 
   8  -5   6        7.85        6.27      0.96 o 
  -9  -4   6       14.05       15.11      1.65 o 
  -8  -4   6        4.08        1.51      0.79 o 
  -7  -4   6       78.45       78.27      2.44 o 
  -6  -4   6        0.10       -0.37      0.31 o 
  -5  -4   6       24.84       20.59      0.81 o 
  -4  -4   6       53.80       60.59      1.48 o 
  -3  -4   6      219.93      182.84      4.05 o 
  -2  -4   6       42.06       45.42      0.98 o 
  -1  -4   6        2.20        1.46      0.22 o 
   0  -4   6      131.11      141.13      1.90 o 
   1  -4   6       68.09       80.01      1.23 o 
   2  -4   6      131.17      131.27      1.66 o 
   3  -4   6        7.53        9.22      0.44 o 
   4  -4   6        9.94        9.38      0.44 o 
   5  -4   6        2.26        3.16      0.48 o 
   6  -4   6       13.11       14.97      1.09 o 
   7  -4   6        6.79        4.65      0.81 o 
   8  -4   6        0.30        0.76      0.66 o 
  -9  -3   6        1.46        0.58      0.79 o 
  -8  -3   6        5.02        5.21      0.71 o 
  -7  -3   6       98.00       84.96      2.07 o 
  -6  -3   6        0.07       -0.02      0.31 o 
  -5  -3   6       12.95       11.38      0.73 o 
  -4  -3   6        1.59       -0.03      0.19 o 
  -3  -3   6       69.26       74.64      1.36 o 
  -2  -3   6      324.92      301.54      3.64 o 
  -1  -3   6        0.00        0.08      0.16 o 
   0  -3   6      296.15      323.74      3.87 o 
   1  -3   6      177.23      196.94      3.37 o 
   2  -3   6       18.29       12.95      0.47 o 
   3  -3   6        5.04        5.46      0.32 o 
   4  -3   6       11.04        9.70      0.56 o 
   5  -3   6       11.95       10.42      0.69 o 
   6  -3   6       16.34       13.30      1.02 o 
   7  -3   6        0.37        0.94      0.61 o 
   8  -3   6        0.70        0.22      0.63 o 
 -10  -2   6        0.42       -0.14      0.86 o 
  -9  -2   6       12.95       12.85      1.09 o 
  -8  -2   6        1.71        1.42      0.53 o 
  -7  -2   6       29.35       29.49      0.99 o 
  -6  -2   6        6.85        6.16      0.80 o 
  -5  -2   6        1.20        0.73      0.25 o 
  -4  -2   6       98.40       88.31      1.47 o 
  -3  -2   6       33.52       36.83      0.64 o 
  -2  -2   6      173.84      184.38      2.32 o 
  -1  -2   6      308.72      344.95      4.12 o 
   0  -2   6        0.70        0.73      0.12 o 
   1  -2   6      231.34      216.02      2.52 o 
   2  -2   6        1.26        1.30      0.18 o 
   3  -2   6       27.37       25.62      0.59 o 
   4  -2   6      110.31      106.51      1.78 o 
   5  -2   6       14.44       14.96      0.96 o 
   6  -2   6        0.09       -0.96      0.48 o 
   7  -2   6       23.05       24.20      1.30 o 
   8  -2   6        2.98        5.34      0.86 o 
 -10  -1   6        2.19        2.22      0.62 o 
  -9  -1   6        0.16       -0.38      0.46 o 
  -8  -1   6        8.55        7.66      0.68 o 
  -7  -1   6        0.33       -0.36      0.33 o 
  -6  -1   6       24.87       25.47      0.83 o 
  -5  -1   6       18.54       16.03      0.78 o 
  -4  -1   6        4.58        9.08      0.50 o 
  -3  -1   6       84.22      113.19      1.36 o 
  -2  -1   6        1.95        2.22      0.19 o 
  -1  -1   6     1209.57     1318.37     12.84 o 
   0  -1   6        0.13        2.57      0.21 o 
   1  -1   6      119.70      107.31      1.23 o 
   2  -1   6       52.23       57.86      0.93 o 
   3  -1   6        9.75        9.79      0.39 o 
   4  -1   6      224.76      230.27      3.62 o 
   5  -1   6       15.56       10.92      0.82 o 
   6  -1   6       11.83       11.76      0.92 o 
   7  -1   6        0.07        0.76      0.56 o 
   8  -1   6        7.81        6.54      0.94 o 
 -10   0   6        2.02        1.72      0.60 o 
  -9   0   6        6.40        6.75      0.99 o 
  -8   0   6        2.77        1.59      0.48 o 
  -7   0   6        1.78        2.22      0.47 o 
  -6   0   6       22.70       21.31      0.70 o 
  -5   0   6        0.55        1.29      0.23 o 
  -4   0   6        1.13        0.52      0.17 o 
  -3   0   6      507.89      576.60      5.80 o 
  -2   0   6      108.37      101.85      2.35 o 
  -1   0   6       50.22       47.80      0.72 o 
   0   0   6       35.17       47.96      0.69 o 
   1   0   6      413.05      418.99      4.54 o 
   2   0   6       44.14       45.80      0.76 o 
   3   0   6        2.49        2.53      0.24 o 
   4   0   6       98.00      101.19      2.20 o 
   5   0   6       43.21       46.34      1.94 o 
   6   0   6       33.77       35.22      1.45 o 
   7   0   6       28.51       28.88      1.42 o 
   8   0   6        0.22        0.53      0.58 o 
 -10   1   6        2.27        1.64      0.61 o 
  -9   1   6        2.11        2.25      0.67 o 
  -8   1   6        1.10        0.60      0.44 o 
  -7   1   6      132.40      125.49      2.63 o 
  -6   1   6        0.94       -0.10      0.33 o 
  -5   1   6       29.79       33.90      0.80 o 
  -4   1   6        1.50        6.99      0.35 o 
  -3   1   6      558.81      533.37      5.74 o 
  -2   1   6       99.53      141.26      1.83 o 
  -1   1   6       17.19       25.75      0.53 o 
   0   1   6      371.78      400.51      4.60 o 
   1   1   6       11.18       12.03      0.37 o 
   2   1   6       98.09      106.31      1.38 o 
   3   1   6        5.92        4.87      0.34 o 
   4   1   6       51.22       54.86      1.89 o 
   5   1   6        9.59        9.49      0.86 o 
   6   1   6       18.16       17.81      1.62 o 
   7   1   6        0.08        0.83      0.56 o 
   8   1   6        0.34       -0.07      0.79 o 
 -10   2   6        1.62        0.50      0.56 o 
  -9   2   6        0.11        0.32      0.69 o 
  -8   2   6        9.80        8.15      1.04 o 
  -7   2   6      215.65      200.98      3.79 o 
  -6   2   6       40.17       38.20      1.20 o 
  -5   2   6       78.78       77.18      1.36 o 
  -4   2   6        0.19        0.08      0.17 o 
  -3   2   6        8.70       15.12      0.39 o 
  -2   2   6      191.61      189.17      2.35 o 
  -1   2   6      149.06      141.65      1.55 o 
   0   2   6     1300.42     1394.27     13.42 o 
   1   2   6        4.19        2.53      0.24 o 
   2   2   6       44.13       51.91      0.99 o 
   3   2   6       16.31       13.56      0.56 o 
   4   2   6       39.78       34.58      1.30 o 
   5   2   6       56.03       59.25      1.60 o 
   6   2   6        0.09        0.49      0.51 o 
   7   2   6       55.48       52.74      2.81 o 
   8   2   6        1.92        3.24      1.08 o 
 -10   3   6       21.30       23.63      1.23 o 
  -9   3   6        1.83        1.27      0.53 o 
  -8   3   6        0.39        0.15      0.48 o 
  -7   3   6        3.07        2.00      0.40 o 
  -6   3   6       97.81      100.24      2.24 o 
  -5   3   6       20.10       19.76      0.60 o 
  -4   3   6        2.12        3.24      0.25 o 
  -3   3   6      252.30      262.87      3.46 o 
  -2   3   6        9.51        7.89      0.35 o 
  -1   3   6       48.55       54.99      0.84 o 
   0   3   6       72.81       80.46      1.83 o 
   1   3   6       70.12       77.41      1.16 o 
   2   3   6       28.14       30.56      0.65 o 
   3   3   6        2.32        3.15      0.32 o 
   4   3   6       18.67       12.61      0.71 o 
   5   3   6       40.71       38.28      1.29 o 
   6   3   6       22.13       27.31      1.49 o 
   7   3   6        0.07       -0.22      0.72 o 
 -10   4   6        7.36       11.11      1.19 o 
  -9   4   6        9.70        9.84      0.81 o 
  -8   4   6        0.05        0.29      0.42 o 
  -7   4   6        0.05        0.03      0.33 o 
  -6   4   6        1.21        0.85      0.33 o 
  -5   4   6       60.89       68.37      1.00 o 
  -4   4   6       55.97       60.26      1.60 o 
  -3   4   6      161.59      193.27      3.89 o 
  -2   4   6       53.47       47.36      0.98 o 
  -1   4   6       64.86       64.63      1.34 o 
   0   4   6        0.80        0.47      0.16 o 
   1   4   6       15.64       12.82      0.39 o 
   2   4   6        4.79        6.00      0.36 o 
   3   4   6       28.17       30.61      0.86 o 
   4   4   6       58.15       51.93      4.42 o 
   5   4   6       13.15       12.10      0.81 o 
   6   4   6        2.98        2.02      0.64 o 
   7   4   6        2.32        2.59      0.94 o 
  -9   5   6        1.27        2.95      1.26 o 
  -8   5   6        1.86        3.47      1.30 o 
  -7   5   6        0.04       -0.10      0.34 o 
  -6   5   6        4.12        3.13      0.40 o 
  -5   5   6        2.76        2.78      0.37 o 
  -4   5   6       28.69       35.32      1.06 o 
  -3   5   6        1.85        4.25      0.28 o 
  -2   5   6        0.00        0.24      0.15 o 
  -1   5   6        7.63       12.09      0.35 o 
   0   5   6        4.83        4.95      0.28 o 
   1   5   6       21.25       18.58      0.61 o 
   2   5   6       43.43       32.35      0.85 o 
   3   5   6        0.52        0.09      0.29 o 
   4   5   6        0.03        0.35      0.38 o 
   5   5   6        9.10        7.28      0.85 o 
   6   5   6        0.67        0.89      0.59 o 
  -9   6   6        0.33        1.23      0.67 o 
  -8   6   6        2.07        2.49      1.12 o 
  -7   6   6       36.96       34.82      1.55 o 
  -6   6   6       12.76       11.55      0.94 o 
  -5   6   6        2.11        2.21      0.44 o 
  -4   6   6       16.38       15.84      0.75 o 
  -3   6   6       67.63       72.30      1.62 o 
  -2   6   6       61.36       54.04      1.29 o 
  -1   6   6       15.92       19.44      0.56 o 
   0   6   6       64.03       67.64      1.90 o 
   1   6   6       20.41       16.87      0.66 o 
   2   6   6        9.25        9.44      0.59 o 
   3   6   6        0.38        0.13      0.28 o 
   4   6   6       10.16       11.03      0.75 o 
   5   6   6       18.72       18.54      2.16 o 
   6   6   6        6.32        9.63      1.04 o 
  -8   7   6        1.55        0.61      0.62 o 
  -7   7   6        1.22        1.16      0.57 o 
  -6   7   6        0.90        0.33      0.50 o 
  -5   7   6       13.59       10.57      0.83 o 
  -4   7   6       11.08       11.19      0.67 o 
  -3   7   6       16.51       16.37      0.71 o 
  -2   7   6       37.98       33.81      1.30 o 
  -1   7   6       13.34       11.59      0.44 o 
   0   7   6       26.50       26.28      0.79 o 
   1   7   6        0.16        0.55      0.38 o 
   2   7   6        2.34        0.63      0.32 o 
   3   7   6        2.75        4.35      0.42 o 
   4   7   6       21.65       25.40      1.21 o 
   5   7   6       19.47       20.86      1.26 o 
  -8   8   6        0.79        0.11      0.62 o 
  -7   8   6        0.65        0.75      0.53 o 
  -6   8   6        6.89        5.80      0.74 o 
  -5   8   6        0.77        1.39      0.50 o 
  -4   8   6        8.56        7.12      0.78 o 
  -3   8   6       40.47       37.41      1.39 o 
  -2   8   6       26.54       25.98      1.17 o 
  -1   8   6       15.33       16.85      0.62 o 
   0   8   6       28.15       28.37      1.23 o 
   1   8   6        2.26        1.18      0.28 o 
   2   8   6        0.81        2.15      0.36 o 
   3   8   6        9.23        8.55      0.61 o 
   4   8   6        0.76        0.36      0.79 o 
  -7   9   6        0.01       -0.50      0.52 o 
  -6   9   6        1.41        1.69      0.60 o 
  -5   9   6        4.00        3.18      0.57 o 
  -4   9   6       30.82       31.23      1.05 o 
  -3   9   6       16.50       19.81      0.84 o 
  -2   9   6       24.91       24.05      1.04 o 
  -1   9   6        2.83        2.94      0.43 o 
   0   9   6        3.56        3.81      0.48 o 
   1   9   6        0.03        0.18      0.33 o 
   2   9   6        3.06        5.60      0.63 o 
   3   9   6       14.74       15.65      1.07 o 
  -5  10   6        0.19        0.00      0.65 o 
  -4  10   6        0.03       -0.43      0.58 o 
  -3  10   6        0.01       -0.11      0.41 o 
  -2  10   6        4.24        3.16      0.53 o 
  -1  10   6        0.21        0.35      0.33 o 
   0  10   6        0.20        0.40      0.36 o 
   1  10   6        0.32        0.14      0.36 o 
  -1 -11   7        3.91        7.34      1.30 o 
   0 -11   7       18.95       23.09      1.66 o 
   1 -11   7        2.87        3.56      0.65 o 
   2 -11   7        1.22        0.71      0.57 o 
  -4 -10   7       32.23       36.34      3.81 o 
  -3 -10   7        0.37        1.16      0.58 o 
  -2 -10   7        0.18       -0.80      0.40 o 
  -1 -10   7        5.49        5.95      0.69 o 
   0 -10   7        0.01       -0.45      0.40 o 
   1 -10   7        0.41        0.89      0.44 o 
   2 -10   7       40.03       42.01      2.88 o 
   3 -10   7       27.19       36.52      1.66 o 
   4 -10   7        6.35        9.90      1.04 o 
  -5  -9   7        2.64        2.79      0.64 o 
  -4  -9   7        1.67        2.23      0.57 o 
  -3  -9   7        0.47       -0.04      0.47 o 
  -2  -9   7        9.16        9.63      0.80 o 
  -1  -9   7        8.80       12.55      0.90 o 
   0  -9   7        0.12        0.14      0.61 o 
   1  -9   7       20.63       18.66      0.97 o 
   2  -9   7       42.43       49.03      1.48 o 
   3  -9   7        5.89        4.10      0.60 o 
   4  -9   7        1.24       -0.24      0.94 o 
   5  -9   7        2.70        1.37      0.86 o 
  -6  -8   7        0.55        0.28      0.55 o 
  -5  -8   7        1.19        0.50      0.50 o 
  -4  -8   7        8.12        9.50      0.83 o 
  -3  -8   7        8.38        9.21      0.80 o 
  -2  -8   7        0.25        0.44      0.38 o 
  -1  -8   7        1.48        2.28      0.41 o 
   0  -8   7        7.88       10.55      0.65 o 
   1  -8   7        2.72        3.21      0.44 o 
   2  -8   7       20.44       19.15      0.96 o 
   3  -8   7        2.85        4.46      0.57 o 
   4  -8   7        0.14        0.56      0.57 o 
   5  -8   7        0.02       -0.36      0.65 o 
   6  -8   7        3.03        4.32      1.01 o 
  -7  -7   7        0.08        0.79      0.60 o 
  -6  -7   7       35.21       37.48      1.62 o 
  -5  -7   7        8.90       10.72      1.04 o 
  -4  -7   7        6.25        7.53      2.16 o 
  -3  -7   7        4.30        3.01      0.53 o 
  -2  -7   7       93.80      103.15      2.24 o 
  -1  -7   7       12.52       10.32      0.69 o 
   0  -7   7      393.45      376.76      5.63 o 
   1  -7   7       88.66       86.53      1.98 o 
   2  -7   7       52.77       55.47      1.51 o 
   3  -7   7       55.50       61.60      1.84 o 
   4  -7   7        1.61        1.07      0.46 o 
   5  -7   7        2.63        1.44      0.72 o 
   6  -7   7        1.11        0.79      0.79 o 
   7  -7   7        5.03        4.96      1.22 o 
  -8  -6   7        2.12        1.08      0.86 o 
  -7  -6   7        0.06        0.05      0.53 o 
  -6  -6   7        3.50        3.34      0.65 o 
  -5  -6   7        3.61        2.81      0.59 o 
  -4  -6   7      172.62      169.67      4.82 o 
  -3  -6   7       19.75       24.86      0.80 o 
  -2  -6   7      106.49      127.33      1.96 o 
  -1  -6   7        5.46        8.75      0.51 o 
   0  -6   7      173.78      165.91      2.43 o 
   1  -6   7       17.16       16.77      0.61 o 
   2  -6   7       18.71       15.42      1.04 o 
   3  -6   7       69.56       79.91      1.50 o 
   4  -6   7       44.55       48.99      1.46 o 
   5  -6   7       13.74       14.32      1.06 o 
   6  -6   7        0.74       -0.11      0.55 o 
   7  -6   7        1.50        2.88      1.01 o 
  -8  -5   7        6.07        5.25      1.08 o 
  -7  -5   7        2.15        1.44      0.60 o 
  -6  -5   7        1.12        0.09      0.47 o 
  -5  -5   7       26.92       30.00      1.09 o 
  -4  -5   7      133.06      150.26      2.57 o 
  -3  -5   7        2.21        6.41      0.45 o 
  -2  -5   7      584.31      533.78      6.84 o 
  -1  -5   7       20.84       21.24      0.71 o 
   0  -5   7        9.08        7.69      0.39 o 
   1  -5   7      123.62      113.46      1.83 o 
   2  -5   7       46.81       52.36      1.02 o 
   3  -5   7      163.68      170.87      2.58 o 
   4  -5   7       11.63       11.98      0.76 o 
   5  -5   7       26.48       25.69      1.37 o 
   6  -5   7        2.61        1.73      0.66 o 
   7  -5   7       23.06       24.96      2.55 o 
  -9  -4   7        9.06        8.20      1.37 o 
  -8  -4   7        6.29        6.48      1.08 o 
  -7  -4   7       51.31       43.94      1.84 o 
  -6  -4   7        0.04       -0.51      0.34 o 
  -5  -4   7        3.32        2.29      0.40 o 
  -4  -4   7       32.48       32.62      0.93 o 
  -3  -4   7      102.01       88.53      1.67 o 
  -2  -4   7       73.89       73.93      1.23 o 
  -1  -4   7       12.36        8.95      0.47 o 
   0  -4   7      497.35      513.21      6.03 o 
   1  -4   7       74.99       77.15      1.24 o 
   2  -4   7        0.19        0.35      0.22 o 
   3  -4   7       10.28        9.88      0.72 o 
   4  -4   7       46.91       44.55      1.25 o 
   5  -4   7        5.43        4.79      0.59 o 
   6  -4   7        5.88        6.39      2.12 o 
   7  -4   7        8.24        8.02      0.99 o 
   8  -4   7        4.56        4.64      0.91 o 
  -9  -3   7        0.17       -0.36      0.79 o 
  -8  -3   7        1.81        0.32      0.53 o 
  -7  -3   7       43.32       40.35      1.34 o 
  -6  -3   7        1.17        0.26      0.40 o 
  -5  -3   7        6.35        4.44      0.50 o 
  -4  -3   7       50.49       56.42      0.99 o 
  -3  -3   7        0.13        0.25      0.16 o 
  -2  -3   7       37.36       36.36      0.92 o 
  -1  -3   7      209.34      242.45      3.33 o 
   0  -3   7       89.21       87.86      1.72 o 
   1  -3   7        7.93        6.99      0.34 o 
   2  -3   7        4.95        5.92      0.36 o 
   3  -3   7        0.01        0.07      0.23 o 
   4  -3   7       31.88       37.55      1.57 o 
   5  -3   7       22.00       18.13      0.93 o 
   6  -3   7       30.60       34.67      3.92 o 
   7  -3   7       24.51       26.32      1.45 o 
   8  -3   7        0.00       -0.06      1.40 o 
 -10  -2   7        3.03        3.74      1.15 o 
  -9  -2   7        0.05       -0.16      0.47 o 
  -8  -2   7        0.45       -0.61      0.37 o 
  -7  -2   7       38.56       35.23      2.59 o 
  -6  -2   7      134.45      116.18      2.13 o 
  -5  -2   7       38.49       41.06      1.01 o 
  -4  -2   7       64.56       52.78      0.95 o 
  -3  -2   7        3.95        2.04      0.27 o 
  -2  -2   7      154.78      139.68      1.87 o 
  -1  -2   7       48.74       54.03      1.35 o 
   0  -2   7      342.68      342.46      3.80 o 
   1  -2   7        6.68        8.31      0.38 o 
   2  -2   7       70.47       70.58      1.08 o 
   3  -2   7        1.98        3.21      0.31 o 
   4  -2   7        1.83        2.13      0.41 o 
   5  -2   7       88.56       97.28      2.19 o 
   6  -2   7        0.78        0.44      0.65 o 
   7  -2   7        0.05        0.09      0.55 o 
   8  -2   7        6.70        7.59      0.99 o 
 -10  -1   7        1.20        1.36      0.61 o 
  -9  -1   7        0.20       -0.25      0.65 o 
  -8  -1   7        3.22        3.05      0.51 o 
  -7  -1   7       22.56       22.06      0.94 o 
  -6  -1   7        9.42        7.23      0.51 o 
  -5  -1   7        6.24        5.23      0.35 o 
  -4  -1   7      132.17      132.60      1.85 o 
  -3  -1   7       42.14       45.16      0.72 o 
  -2  -1   7      123.73      169.62      2.24 o 
  -1  -1   7        3.41        4.56      0.25 o 
   0  -1   7      103.56       85.29      1.18 o 
   1  -1   7      101.64      104.72      1.25 o 
   2  -1   7       12.72       10.80      0.41 o 
   3  -1   7        5.74        6.53      0.40 o 
   4  -1   7        2.63        0.70      0.37 o 
   5  -1   7        2.36        2.53      0.79 o 
   6  -1   7        7.25        5.46      1.51 o 
   7  -1   7       16.61       18.84      1.27 o 
   8  -1   7        6.41        7.69      0.99 o 
 -10   0   7        7.05        5.78      0.90 o 
  -9   0   7        8.39        7.47      0.72 o 
  -8   0   7        6.99        7.03      0.68 o 
  -7   0   7       12.00        9.37      0.68 o 
  -6   0   7       13.42       12.90      0.72 o 
  -5   0   7        1.37        1.39      0.25 o 
  -4   0   7       63.45       60.74      1.14 o 
  -3   0   7      347.29      417.13      4.31 o 
  -2   0   7       38.01       39.07      0.74 o 
  -1   0   7        5.68        6.98      0.37 o 
   0   0   7      368.46      349.44      3.86 o 
   1   0   7        1.26       -0.06      0.16 o 
   2   0   7        0.10        0.35      0.20 o 
   3   0   7      109.66      110.18      1.77 o 
   4   0   7       29.03       28.30      1.06 o 
   5   0   7       37.93       37.15      1.27 o 
   6   0   7        7.81        8.18      0.84 o 
   7   0   7        0.88        1.00      0.58 o 
   8   0   7        4.36        4.82      1.22 o 
 -10   1   7        1.67        0.19      0.68 o 
  -9   1   7        3.79        4.08      0.64 o 
  -8   1   7        4.54        4.01      0.58 o 
  -7   1   7      163.65      169.40      3.32 o 
  -6   1   7        7.95        7.32      0.54 o 
  -5   1   7       16.38       13.69      0.52 o 
  -4   1   7        2.68        1.51      0.23 o 
  -3   1   7        0.15        1.58      0.20 o 
  -2   1   7      170.01      203.35      2.56 o 
  -1   1   7      186.15      195.88      2.48 o 
   0   1   7     1025.39     1117.84     10.91 o 
   1   1   7        4.29        7.97      0.66 o 
   2   1   7       76.71       68.79      1.17 o 
   3   1   7      155.54      156.65      2.67 o 
   4   1   7       38.55       40.15      1.90 o 
   5   1   7        9.44        9.50      0.73 o 
   6   1   7        1.63        2.50      0.61 o 
   7   1   7       29.89       31.30      2.23 o 
   8   1   7        0.69        0.22      0.86 o 
 -10   2   7        0.60        0.47      0.56 o 
  -9   2   7        4.43        4.58      0.65 o 
  -8   2   7        7.51        7.91      0.70 o 
  -7   2   7       67.31       74.34      3.07 o 
  -6   2   7      288.24      295.88      4.59 o 
  -5   2   7       18.50       16.46      0.61 o 
  -4   2   7       41.93       56.44      0.99 o 
  -3   2   7       16.55       19.57      0.59 o 
  -2   2   7       12.79       12.06      0.40 o 
  -1   2   7      144.90      168.13      1.98 o 
   0   2   7      749.24      779.77      8.82 o 
   1   2   7      297.22      319.60      5.54 o 
   2   2   7        7.45        6.86      0.45 o 
   3   2   7       11.75       12.15      0.62 o 
   4   2   7       11.57        8.22      0.64 o 
   5   2   7        6.96        6.36      0.61 o 
   6   2   7       20.77       24.03      1.80 o 
   7   2   7       16.27       17.12      1.80 o 
 -10   3   7        8.65        8.73      0.95 o 
  -9   3   7        0.98        0.74      0.50 o 
  -8   3   7        0.54        0.07      0.42 o 
  -7   3   7        0.01        0.18      0.36 o 
  -6   3   7       91.41       92.22      1.82 o 
  -5   3   7       13.69       13.18      0.62 o 
  -4   3   7        5.15        4.76      0.34 o 
  -3   3   7       75.14       71.78      1.13 o 
  -2   3   7        4.83        6.83      0.29 o 
  -1   3   7        0.68        0.53      0.17 o 
   0   3   7        0.15        0.43      0.18 o 
   1   3   7       38.58       38.57      0.83 o 
   2   3   7        0.23       -0.10      0.27 o 
   3   3   7       15.15       17.40      0.88 o 
   4   3   7       46.22       48.98      1.37 o 
   5   3   7        2.74        3.16      0.69 o 
   6   3   7        0.02        0.56      0.59 o 
   7   3   7        3.16        2.52      1.01 o 
  -9   4   7        2.70        3.79      0.64 o 
  -8   4   7        0.61        0.13      0.46 o 
  -7   4   7        0.33        0.19      0.35 o 
  -6   4   7        0.39        0.73      0.27 o 
  -5   4   7       37.71       36.55      0.87 o 
  -4   4   7       45.98       47.24      1.10 o 
  -3   4   7       16.06        8.51      0.68 o 
  -2   4   7       32.50       41.54      0.81 o 
  -1   4   7       16.67       19.40      0.76 o 
   0   4   7        1.01        1.89      0.21 o 
   1   4   7        1.60        1.39      0.24 o 
   2   4   7       55.56       51.39      1.13 o 
   3   4   7        0.05       -0.01      0.30 o 
   4   4   7        3.43        1.96      0.57 o 
   5   4   7        0.10        0.33      0.53 o 
   6   4   7        8.79        8.32      0.98 o 
  -9   5   7        0.05        0.39      0.62 o 
  -8   5   7        2.66        2.11      0.63 o 
  -7   5   7       19.74       15.25      0.90 o 
  -6   5   7        5.78        4.72      0.53 o 
  -5   5   7        0.23        0.23      0.39 o 
  -4   5   7        0.22        0.18      0.25 o 
  -3   5   7        0.26        0.94      0.26 o 
  -2   5   7        0.55        2.38      0.28 o 
  -1   5   7        1.28        2.34      0.26 o 
   0   5   7       31.49       28.43      1.34 o 
   1   5   7       22.32       20.79      0.69 o 
   2   5   7       21.55       15.79      0.79 o 
   3   5   7       29.58       30.21      1.98 o 
   4   5   7        1.11        1.34      0.52 o 
   5   5   7        1.77        2.81      0.65 o 
   6   5   7        0.01        0.37      0.59 o 
  -9   6   7        0.10        0.70      0.66 o 
  -8   6   7        0.20        0.14      0.72 o 
  -7   6   7        3.59        3.57      0.71 o 
  -6   6   7        1.20        0.26      1.04 o 
  -5   6   7        0.20       -0.09      0.38 o 
  -4   6   7        3.18        3.29      0.46 o 
  -3   6   7        1.65        2.99      0.39 o 
  -2   6   7        3.52        4.24      0.35 o 
  -1   6   7        3.61        4.52      0.91 o 
   0   6   7       75.92       79.78      2.58 o 
   1   6   7       63.12       64.45      1.53 o 
   2   6   7        1.66        0.42      0.33 o 
   3   6   7        2.42        2.17      0.52 o 
   4   6   7        0.06       -0.25      0.45 o 
   5   6   7       10.93       15.24      1.18 o 
  -8   7   7        0.55       -1.22      0.65 o 
  -7   7   7        0.03        0.05      0.53 o 
  -6   7   7       30.44       32.81      1.45 o 
  -5   7   7        3.90        2.73      0.53 o 
  -4   7   7        0.00       -0.18      0.32 o 
  -3   7   7        0.39        0.04      0.28 o 
  -2   7   7        9.21       10.01      0.60 o 
  -1   7   7       27.64       27.74      1.50 o 
   0   7   7        5.86        5.50      0.45 o 
   1   7   7        0.36        1.19      0.33 o 
   2   7   7        0.21        0.14      0.30 o 
   3   7   7        0.93        1.38      0.47 o 
   4   7   7        0.01        0.01      0.48 o 
  -7   8   7        0.04        0.43      0.55 o 
  -6   8   7        4.65        4.82      0.86 o 
  -5   8   7        6.24        7.69      0.78 o 
  -4   8   7        3.91        3.76      0.47 o 
  -3   8   7        1.78        2.25      0.38 o 
  -2   8   7       19.78       20.57      0.92 o 
  -1   8   7        1.02        1.16      0.39 o 
   0   8   7        0.19       -0.37      0.24 o 
   1   8   7        1.35        1.76      0.34 o 
   2   8   7        2.60        3.02      0.43 o 
   3   8   7       10.25       12.73      1.51 o 
  -6   9   7        4.29        3.53      0.71 o 
  -5   9   7       14.39       15.34      1.51 o 
  -4   9   7        3.42        3.75      0.68 o 
  -3   9   7        4.90        5.39      0.69 o 
  -2   9   7        3.66        2.93      0.53 o 
  -1   9   7        3.47        2.62      0.51 o 
   0   9   7        0.73        0.68      0.41 o 
   1   9   7        6.76        5.87      0.66 o 
   2   9   7       13.63       15.00      1.02 o 
  -4  10   7        1.31        2.52      0.79 o 
  -3  10   7        2.28        2.69      1.15 o 
  -2  10   7       10.66        9.79      0.79 o 
  -1  10   7        1.60        1.47      0.46 o 
   0  10   7        0.50        0.51      0.47 o 
  -3 -10   8        3.34        3.40      0.69 o 
  -2 -10   8       11.59       15.79      1.10 o 
  -1 -10   8        0.82        0.03      0.76 o 
   0 -10   8        0.91        0.43      0.48 o 
   1 -10   8        8.14        8.13      0.93 o 
   2 -10   8        4.33        3.46      0.73 o 
   3 -10   8        0.18        0.78      0.60 o 
  -5  -9   8        1.08        0.89      0.57 o 
  -4  -9   8       16.64       20.75      1.21 o 
  -3  -9   8       41.57       48.46      4.14 o 
  -2  -9   8        0.37        0.23      0.45 o 
  -1  -9   8        1.04       -0.03      0.45 o 
   0  -9   8       22.20       22.37      1.37 o 
   1  -9   8       14.05       13.89      0.77 o 
   2  -9   8        0.12        0.15      0.46 o 
   3  -9   8        4.89        3.42      0.76 o 
   4  -9   8       16.31       20.52      1.38 o 
  -6  -8   8        0.39        0.88      0.62 o 
  -5  -8   8        0.62        0.50      0.61 o 
  -4  -8   8       50.66       56.52      3.35 o 
  -3  -8   8        0.12        0.45      0.48 o 
  -2  -8   8        0.02        0.51      0.41 o 
  -1  -8   8        4.41        6.45      0.71 o 
   0  -8   8       11.48        9.06      1.27 o 
   1  -8   8       65.63       62.09      1.48 o 
   2  -8   8        9.53       12.41      0.83 o 
   3  -8   8        3.79        2.87      0.69 o 
   4  -8   8        1.56        1.44      0.79 o 
   5  -8   8        0.73        1.01      0.79 o 
  -7  -7   8        2.65        2.90      1.12 o 
  -6  -7   8       14.17       17.44      1.65 o 
  -5  -7   8        1.57        2.54      0.62 o 
  -4  -7   8        2.33        1.53      0.52 o 
  -3  -7   8        0.04        0.07      0.41 o 
  -2  -7   8       24.60       20.67      1.30 o 
  -1  -7   8       22.37       17.01      1.04 o 
   0  -7   8       24.08       28.68      1.06 o 
   1  -7   8       17.42       13.38      0.82 o 
   2  -7   8        8.93        7.56      0.66 o 
   3  -7   8       22.52       18.60      0.95 o 
   4  -7   8        3.13        3.11      0.69 o 
   5  -7   8        0.18        0.29      0.72 o 
   6  -7   8        1.40        2.45      0.94 o 
  -8  -6   8        3.33        4.03      1.08 o 
  -7  -6   8        9.52        8.69      1.40 o 
  -6  -6   8        0.00       -0.40      0.50 o 
  -5  -6   8        3.67        3.44      0.76 o 
  -4  -6   8       24.61       26.66      1.24 o 
  -3  -6   8        7.88        6.77      0.58 o 
  -2  -6   8      132.78      149.07      2.50 o 
  -1  -6   8        1.07       -0.43      0.33 o 
   0  -6   8        8.30       10.03      0.57 o 
   1  -6   8        0.30       -0.05      0.27 o 
   2  -6   8        3.91        4.08      0.45 o 
   3  -6   8       44.03       41.37      1.18 o 
   4  -6   8        0.29       -0.04      0.48 o 
   5  -6   8        6.07        6.38      0.81 o 
   6  -6   8        0.03        0.36      0.72 o 
  -8  -5   8        0.03        1.08      0.79 o 
  -7  -5   8        0.02        0.14      0.65 o 
  -6  -5   8       17.48       17.94      1.17 o 
  -5  -5   8       13.92       12.36      0.75 o 
  -4  -5   8       67.16       61.02      1.56 o 
  -3  -5   8      756.96      771.98     10.90 o 
  -2  -5   8        0.24       -0.53      0.27 o 
  -1  -5   8      156.99      162.03      2.85 o 
   0  -5   8        0.29        0.65      0.27 o 
   1  -5   8        5.84        4.50      0.41 o 
   2  -5   8       11.73       10.43      0.55 o 
   3  -5   8       96.20       95.21      1.71 o 
   4  -5   8      107.25      108.95      2.41 o 
   5  -5   8       28.79       26.19      1.40 o 
   6  -5   8        7.11        5.97      1.30 o 
   7  -5   8        5.48        6.69      0.99 o 
  -9  -4   8        0.06       -0.50      0.79 o 
  -8  -4   8        0.80        1.73      0.86 o 
  -7  -4   8       18.23       17.52      1.12 o 
  -6  -4   8        9.84        8.09      0.69 o 
  -5  -4   8       41.52       43.67      1.09 o 
  -4  -4   8      220.97      199.27      3.19 o 
  -3  -4   8      415.22      435.28      5.20 o 
  -2  -4   8      143.29      144.44      1.98 o 
  -1  -4   8       53.65       57.29      1.42 o 
   0  -4   8      139.03      137.89      2.21 o 
   1  -4   8        2.49        2.06      0.29 o 
   2  -4   8       13.11       15.92      0.81 o 
   3  -4   8        0.29        0.31      0.36 o 
   4  -4   8       85.65       83.96      1.98 o 
   5  -4   8       19.52       19.71      1.24 o 
   6  -4   8       17.72       17.56      1.27 o 
   7  -4   8        6.37        8.58      3.09 o 
  -9  -3   8        3.04        3.24      0.76 o 
  -8  -3   8        0.00        0.20      0.44 o 
  -7  -3   8        0.45        1.48      0.58 o 
  -6  -3   8       58.11       54.49      1.28 o 
  -5  -3   8       36.04       29.45      0.87 o 
  -4  -3   8       74.38       76.54      1.49 o 
  -3  -3   8       29.32       23.33      0.55 o 
  -2  -3   8       49.26       44.09      1.23 o 
  -1  -3   8        7.63        6.58      0.36 o 
   0  -3   8       64.71       67.00      1.65 o 
   1  -3   8       38.22       42.32      0.82 o 
   2  -3   8        0.30        0.22      0.25 o 
   3  -3   8        1.27        0.47      0.34 o 
   4  -3   8        5.17        4.12      0.63 o 
   5  -3   8       56.34       60.17      3.17 o 
   6  -3   8        3.77        4.68      0.79 o 
   7  -3   8        3.64        5.15      0.86 o 
  -9  -2   8        3.32        2.95      0.62 o 
  -8  -2   8        0.31        0.01      0.41 o 
  -7  -2   8        0.11        0.40      0.41 o 
  -6  -2   8      122.50      115.58      2.17 o 
  -5  -2   8        8.37        9.50      0.54 o 
  -4  -2   8       84.90       83.93      1.33 o 
  -3  -2   8        0.01       -0.02      0.17 o 
  -2  -2   8       50.49       47.91      1.10 o 
  -1  -2   8       33.25       25.11      0.87 o 
   0  -2   8        3.25        2.96      0.22 o 
   1  -2   8      153.99      142.90      1.90 o 
   2  -2   8        6.67        4.90      0.37 o 
   3  -2   8        7.46        7.55      0.52 o 
   4  -2   8       11.99       10.68      0.73 o 
   5  -2   8       41.65       39.90      1.29 o 
   6  -2   8        2.93        3.79      0.71 o 
   7  -2   8        0.00        0.32      0.76 o 
 -10  -1   8        2.18        3.67      0.81 o 
  -9  -1   8        2.40        2.97      0.61 o 
  -8  -1   8       10.93       13.11      0.86 o 
  -7  -1   8       19.05       19.50      0.91 o 
  -6  -1   8       44.67       47.28      1.31 o 
  -5  -1   8       57.06       54.71      1.13 o 
  -4  -1   8        1.07        0.03      0.20 o 
  -3  -1   8      409.60      406.91      4.56 o 
  -2  -1   8        9.88       20.12      0.62 o 
  -1  -1   8       16.32       16.42      0.47 o 
   0  -1   8       71.67       76.53      1.13 o 
   1  -1   8       49.05       42.29      0.88 o 
   2  -1   8       11.39        9.28      0.43 o 
   3  -1   8      340.26      347.44      5.23 o 
   4  -1   8      158.83      164.52      3.18 o 
   5  -1   8        0.02        0.09      0.48 o 
   6  -1   8        1.11        1.50      0.58 o 
   7  -1   8        2.23        1.71      0.68 o 
 -10   0   8        5.07        6.86      0.83 o 
  -9   0   8        2.59        3.43      0.63 o 
  -8   0   8        0.00       -0.29      0.46 o 
  -7   0   8       48.29       47.62      1.38 o 
  -6   0   8       35.01       33.11      1.08 o 
  -5   0   8        0.15        0.15      0.26 o 
  -4   0   8       50.87       65.55      1.15 o 
  -3   0   8      211.19      195.80      5.88 o 
  -2   0   8       82.24       74.41      1.82 o 
  -1   0   8       20.93       18.13      0.58 o 
   0   0   8       50.76       57.59      0.99 o 
   1   0   8       39.05       36.47      0.77 o 
   2   0   8        7.83        6.33      0.38 o 
   3   0   8       49.85       42.65      1.09 o 
   4   0   8        1.33        0.49      0.41 o 
   5   0   8        3.34        3.39      0.63 o 
   6   0   8        0.13        0.14      0.48 o 
   7   0   8        6.34        9.97      0.99 o 
 -10   1   8        0.01        0.05      0.55 o 
  -9   1   8        3.47        5.50      0.84 o 
  -8   1   8       26.53       27.01      1.12 o 
  -7   1   8       18.62       18.78      0.96 o 
  -6   1   8        4.63        5.40      0.56 o 
  -5   1   8        9.47        9.65      0.54 o 
  -4   1   8       56.97       56.64      1.02 o 
  -3   1   8       82.45       71.24      1.26 o 
  -2   1   8       95.86       88.83      1.58 o 
  -1   1   8       46.49       47.53      0.87 o 
   0   1   8       26.83       26.54      0.56 o 
   1   1   8      527.34      555.30      6.51 o 
   2   1   8      104.07      110.12      1.87 o 
   3   1   8        4.66        3.63      0.48 o 
   4   1   8        0.77        1.13      0.42 o 
   5   1   8       35.00       34.84      2.05 o 
   6   1   8        6.15        6.77      0.81 o 
   7   1   8        4.91        4.24      1.15 o 
 -10   2   8        0.84       -0.20      0.68 o 
  -9   2   8        0.58        0.42      0.52 o 
  -8   2   8        9.17        9.34      0.76 o 
  -7   2   8       31.60       33.37      1.19 o 
  -6   2   8      206.97      212.82      3.49 o 
  -5   2   8       28.17       26.51      1.02 o 
  -4   2   8        2.04        2.80      0.36 o 
  -3   2   8       79.12       76.72      1.21 o 
  -2   2   8        7.28        7.56      0.36 o 
  -1   2   8       15.04       19.76      0.55 o 
   0   2   8       30.13       29.95      0.65 o 
   1   2   8       58.72       76.43      4.24 o 
   2   2   8       59.93       65.28      1.53 o 
   3   2   8       46.26       46.59      1.32 o 
   4   2   8       14.01       15.45      0.86 o 
   5   2   8        8.89        9.48      0.98 o 
   6   2   8        3.97        3.31      1.01 o 
   7   2   8        0.00        0.50      0.86 o 
  -9   3   8        2.93        4.22      0.65 o 
  -8   3   8        9.78       11.32      0.81 o 
  -7   3   8       64.80       60.27      1.96 o 
  -6   3   8       25.19       26.71      0.93 o 
  -5   3   8        1.67        1.45      0.30 o 
  -4   3   8       15.09       17.67      0.68 o 
  -3   3   8       12.55       15.91      0.46 o 
  -2   3   8        2.18        4.03      0.35 o 
  -1   3   8        0.52        0.27      0.22 o 
   0   3   8      267.97      276.81      4.20 o 
   1   3   8      329.44      330.39      4.96 o 
   2   3   8        2.38        1.07      0.33 o 
   3   3   8       49.20       41.64      2.05 o 
   4   3   8        2.15        2.02      0.62 o 
   5   3   8        1.27        1.51      0.65 o 
   6   3   8        0.00       -0.50      0.72 o 
  -9   4   8        1.03        0.96      1.12 o 
  -8   4   8        1.15        1.44      0.49 o 
  -7   4   8       13.30       13.75      0.74 o 
  -6   4   8       24.93       23.55      0.77 o 
  -5   4   8       16.29       16.00      0.59 o 
  -4   4   8        9.33       12.83      0.61 o 
  -3   4   8       27.87       22.16      0.63 o 
  -2   4   8        1.56        0.62      0.24 o 
  -1   4   8      167.44      170.18      2.44 o 
   0   4   8       36.42       33.32      0.87 o 
   1   4   8        0.10       -0.02      0.25 o 
   2   4   8        0.01        0.35      0.34 o 
   3   4   8       45.38       41.08      2.99 o 
   4   4   8        0.29        1.12      0.53 o 
   5   4   8        1.68        0.85      0.61 o 
   6   4   8       15.96       17.41      1.73 o 
  -9   5   8        2.18        1.52      0.69 o 
  -8   5   8        1.98        2.05      1.33 o 
  -7   5   8        2.26        2.22      0.76 o 
  -6   5   8        0.45        1.03      0.53 o 
  -5   5   8        1.26        1.02      0.48 o 
  -4   5   8       11.57        8.88      0.91 o 
  -3   5   8       23.46       17.53      0.71 o 
  -2   5   8        3.61        5.60      0.48 o 
  -1   5   8        2.15        2.09      0.78 o 
   0   5   8       18.64       14.69      0.75 o 
   1   5   8       67.15       72.11      2.08 o 
   2   5   8        0.03       -0.44      0.40 o 
   3   5   8        9.74        9.37      1.22 o 
   4   5   8       16.56       14.96      1.09 o 
   5   5   8        0.07       -0.25      0.53 o 
  -8   6   8        0.73       -0.14      0.79 o 
  -7   6   8        0.38        1.10      0.57 o 
  -6   6   8        0.29        0.22      0.50 o 
  -5   6   8        0.00       -0.05      0.43 o 
  -4   6   8        3.69        3.22      0.55 o 
  -3   6   8        0.50        0.25      0.35 o 
  -2   6   8        0.23       -0.11      0.28 o 
  -1   6   8        0.46        0.96      0.32 o 
   0   6   8        9.79       10.70      0.63 o 
   1   6   8        3.19        1.21      0.37 o 
   2   6   8       12.52       14.12      0.95 o 
   3   6   8        0.08        0.02      0.42 o 
   4   6   8        1.92        0.89      0.55 o 
   5   6   8        2.27        1.71      1.04 o 
  -8   7   8        2.68        2.52      0.94 o 
  -7   7   8        0.76        0.70      0.57 o 
  -6   7   8        8.20        7.09      1.04 o 
  -5   7   8        5.05        5.76      0.83 o 
  -4   7   8        8.38        9.04      0.78 o 
  -3   7   8       14.53       12.68      0.73 o 
  -2   7   8        5.72        4.56      0.39 o 
  -1   7   8        4.35        3.13      0.42 o 
   0   7   8        2.19        2.92      0.41 o 
   1   7   8       30.31       30.53      1.03 o 
   2   7   8        0.59        0.22      0.41 o 
   3   7   8        2.66        2.10      0.76 o 
   4   7   8        6.68        6.29      0.81 o 
  -7   8   8        1.20        1.11      0.76 o 
  -6   8   8        1.55        2.16      0.62 o 
  -5   8   8        0.01        0.81      0.61 o 
  -4   8   8        2.72        2.88      0.58 o 
  -3   8   8       12.58       12.28      0.71 o 
  -2   8   8       12.26       12.41      0.71 o 
  -1   8   8       14.17       14.00      0.60 o 
   0   8   8        0.50        0.52      0.31 o 
   1   8   8        0.42        0.21      0.34 o 
   2   8   8        3.80        3.50      0.57 o 
   3   8   8        0.16       -0.29      0.79 o 
  -6   9   8        2.31        3.17      1.08 o 
  -5   9   8        9.87        9.21      0.88 o 
  -4   9   8        2.59        2.05      0.53 o 
  -3   9   8       13.30       10.36      1.22 o 
  -2   9   8        2.42        2.85      0.58 o 
  -1   9   8        1.15        0.72      0.46 o 
   0   9   8        0.18       -0.04      0.41 o 
   1   9   8        2.13        3.60      0.63 o 
  -2  10   8        0.00        0.11      0.46 o 
  -3 -10   9       15.23       16.55      2.01 o 
  -2 -10   9        4.77        5.86      0.85 o 
  -1 -10   9        3.09        2.73      0.65 o 
   0 -10   9        0.01       -1.00      0.50 o 
   1 -10   9        3.86        2.50      0.66 o 
   2 -10   9        1.11        1.68      0.67 o 
  -4  -9   9        2.18        2.32      0.76 o 
  -3  -9   9       75.23       94.66      7.73 o 
  -2  -9   9        0.31       -0.04      0.52 o 
  -1  -9   9        0.02       -0.65      0.47 o 
   0  -9   9        4.73        5.40      0.63 o 
   1  -9   9       13.31       12.08      0.90 o 
   2  -9   9        0.93        1.34      0.66 o 
   3  -9   9        0.08        0.42      0.60 o 
   4  -9   9       14.91       13.31      1.58 o 
  -6  -8   9        0.05        0.24      0.57 o 
  -5  -8   9        3.78        4.38      0.76 o 
  -4  -8   9        4.42        3.72      0.71 o 
  -3  -8   9        3.39        3.46      0.67 o 
  -2  -8   9        3.67        2.71      0.59 o 
  -1  -8   9        2.79        2.44      0.56 o 
   0  -8   9       34.29       33.87      1.21 o 
   1  -8   9        0.75        0.51      0.39 o 
   2  -8   9        0.42        0.87      0.53 o 
   3  -8   9        2.30        3.01      0.71 o 
   4  -8   9        0.00       -0.58      0.72 o 
   5  -8   9        0.02        1.01      0.94 o 
  -7  -7   9        6.02        9.07      1.30 o 
  -6  -7   9        0.50        0.40      0.61 o 
  -5  -7   9        0.00        0.90      0.53 o 
  -4  -7   9        0.63        1.29      0.57 o 
  -3  -7   9        0.07        0.83      0.50 o 
  -2  -7   9       32.49       32.09      1.42 o 
  -1  -7   9      152.90      155.13      3.13 o 
   0  -7   9       40.57       33.85      1.20 o 
   1  -7   9       11.19        9.41      0.65 o 
   2  -7   9        1.45        1.96      0.50 o 
   3  -7   9        7.96        9.46      1.40 o 
   4  -7   9        0.03       -0.58      0.65 o 
   5  -7   9        0.06       -0.29      0.79 o 
  -7  -6   9        2.22        3.89      1.01 o 
  -6  -6   9        0.25        0.60      0.54 o 
  -5  -6   9       56.62       63.13      3.27 o 
  -4  -6   9        0.02       -0.12      0.45 o 
  -3  -6   9        5.25        5.43      0.56 o 
  -2  -6   9        9.50       12.12      0.76 o 
  -1  -6   9       47.81       37.83      1.04 o 
   0  -6   9        4.12        2.05      0.38 o 
   1  -6   9        9.23        7.73      0.55 o 
   2  -6   9       10.67        9.95      0.64 o 
   3  -6   9       11.51       15.26      0.93 o 
   4  -6   9       28.31       28.99      4.28 o 
   5  -6   9        1.35        0.94      0.63 o 
   6  -6   9        0.00       -0.07      0.86 o 
  -8  -5   9        0.70        1.08      0.61 o 
  -7  -5   9        0.00        0.08      0.48 o 
  -6  -5   9       18.34       19.08      0.96 o 
  -5  -5   9        0.05        0.02      0.32 o 
  -4  -5   9       13.37       18.27      1.45 o 
  -3  -5   9      669.56      669.23      9.52 o 
  -2  -5   9        7.45        4.91      0.59 o 
  -1  -5   9        1.36        1.56      0.37 o 
   0  -5   9       42.23       44.59      1.11 o 
   1  -5   9        1.13        0.33      0.32 o 
   2  -5   9       14.13       13.63      0.70 o 
   3  -5   9        4.41        4.99      0.62 o 
   4  -5   9      100.89       98.75      2.80 o 
   5  -5   9        0.33       -0.62      0.53 o 
   6  -5   9       27.78       31.51      1.63 o 
  -8  -4   9        0.79        1.52      0.63 o 
  -7  -4   9        3.44        4.41      0.57 o 
  -6  -4   9        0.01       -0.26      0.33 o 
  -5  -4   9        0.21        0.05      0.35 o 
  -4  -4   9      168.40      171.83      2.85 o 
  -3  -4   9        4.61        4.06      0.35 o 
  -2  -4   9       50.84       53.89      1.43 o 
  -1  -4   9        9.34       11.14      0.66 o 
   0  -4   9        1.57        0.44      0.28 o 
   1  -4   9        1.23        0.91      0.29 o 
   2  -4   9        7.59        5.99      0.51 o 
   3  -4   9       10.43        9.77      0.71 o 
   4  -4   9       53.30       54.96      1.93 o 
   5  -4   9        4.60        4.67      0.76 o 
   6  -4   9       13.26       12.03      1.09 o 
   7  -4   9        2.31        3.41      1.12 o 
  -9  -3   9        3.20        5.05      0.84 o 
  -8  -3   9        3.84        4.05      0.59 o 
  -7  -3   9       31.49       30.02      1.58 o 
  -6  -3   9       73.48       76.53      1.88 o 
  -5  -3   9        3.98        4.70      0.46 o 
  -4  -3   9       74.37       75.96      1.52 o 
  -3  -3   9       18.83       14.81      1.01 o 
  -2  -3   9        1.15        1.24      0.34 o 
  -1  -3   9        6.59        6.76      0.42 o 
   0  -3   9       45.19       46.56      1.01 o 
   1  -3   9       47.37       52.23      1.12 o 
   2  -3   9       18.47       18.13      0.75 o 
   3  -3   9        0.59        0.01      0.36 o 
   4  -3   9       37.48       38.12      1.26 o 
   5  -3   9        1.29        1.01      0.58 o 
   6  -3   9        3.48        3.68      0.86 o 
   7  -3   9        0.39        0.44      0.67 o 
  -9  -2   9        0.50        0.40      0.54 o 
  -8  -2   9        0.01       -0.67      0.42 o 
  -7  -2   9      123.42      112.48      2.46 o 
  -6  -2   9       33.85       37.55      1.19 o 
  -5  -2   9      156.82      158.13      2.71 o 
  -4  -2   9        8.53        7.74      0.49 o 
  -3  -2   9        1.53        0.13      0.22 o 
  -2  -2   9        6.82        5.65      0.37 o 
  -1  -2   9       82.72       87.91      1.25 o 
   0  -2   9      163.43      171.03      2.32 o 
   1  -2   9        0.09       -0.05      0.23 o 
   2  -2   9        8.96       10.10      0.65 o 
   3  -2   9      154.45      146.38      2.92 o 
   4  -2   9       84.56       86.00      2.02 o 
   5  -2   9        4.09        5.51      0.76 o 
   6  -2   9        1.17        2.14      1.01 o 
   7  -2   9        6.90        7.73      1.80 o 
  -9  -1   9        3.37        3.80      0.71 o 
  -8  -1   9        0.82        1.18      0.50 o 
  -7  -1   9        6.55        7.12      0.65 o 
  -6  -1   9       21.83       23.07      0.94 o 
  -5  -1   9        1.43        2.32      0.40 o 
  -4  -1   9        0.08       -0.39      0.21 o 
  -3  -1   9        1.38        5.98      0.59 o 
  -2  -1   9        1.12        0.69      0.23 o 
  -1  -1   9        0.80        0.49      0.22 o 
   0  -1   9        4.00        4.40      0.40 o 
   1  -1   9       50.99       46.58      1.02 o 
   2  -1   9       17.82       22.05      0.77 o 
   3  -1   9       39.94       41.75      1.24 o 
   4  -1   9        1.47        1.23      0.43 o 
   5  -1   9        2.59        2.47      0.63 o 
   6  -1   9        0.37        1.28      0.60 o 
   7  -1   9        2.56        3.00      0.79 o 
  -9   0   9        7.96        5.19      0.72 o 
  -8   0   9       18.98       19.13      1.25 o 
  -7   0   9       16.13       17.36      0.93 o 
  -6   0   9        0.67        1.15      0.43 o 
  -5   0   9        1.94        1.41      0.35 o 
  -4   0   9       15.03       19.75      0.60 o 
  -3   0   9       43.32       54.75      1.34 o 
  -2   0   9       14.73       14.15      0.51 o 
  -1   0   9        0.85        0.91      0.29 o 
   0   0   9       12.59        8.82      0.40 o 
   1   0   9       81.62       88.14      1.68 o 
   2   0   9      179.91      174.27      2.89 o 
   3   0   9        0.43        0.10      0.35 o 
   4   0   9       46.98       47.89      1.73 o 
   5   0   9        1.98        2.86      0.66 o 
   6   0   9        3.55        4.31      0.76 o 
   7   0   9        0.12       -0.22      0.86 o 
  -9   1   9       24.29       26.68      1.20 o 
  -8   1   9        7.33        7.40      0.73 o 
  -7   1   9       44.23       52.92      1.70 o 
  -6   1   9        0.14       -0.43      0.37 o 
  -5   1   9        7.17        7.36      0.51 o 
  -4   1   9        7.13        5.67      0.39 o 
  -3   1   9        1.04        0.87      0.23 o 
  -2   1   9       43.96       45.64      0.95 o 
  -1   1   9        8.31       11.90      0.47 o 
   0   1   9        5.66        7.47      0.41 o 
   1   1   9      180.14      161.33      2.67 o 
   2   1   9       50.84       53.06      1.71 o 
   3   1   9        4.94        4.40      0.54 o 
   4   1   9        6.62        6.52      0.63 o 
   5   1   9        0.59        0.45      0.90 o 
   6   1   9        0.38        0.79      0.79 o 
  -9   2   9        1.02        0.86      0.57 o 
  -8   2   9        3.38        4.70      0.64 o 
  -7   2   9       78.03       79.80      1.99 o 
  -6   2   9        0.66        0.50      0.39 o 
  -5   2   9        2.96        3.21      0.40 o 
  -4   2   9       10.51        9.67      0.47 o 
  -3   2   9       23.19       23.21      0.66 o 
  -2   2   9        0.54        0.07      0.21 o 
  -1   2   9       29.28       24.83      0.66 o 
   0   2   9      369.35      390.28      5.13 o 
   1   2   9       49.88       50.71      1.38 o 
   2   2   9        0.40       -0.14      0.34 o 
   3   2   9       23.90       22.87      0.98 o 
   4   2   9       18.38       19.17      1.13 o 
   5   2   9        3.65        5.47      1.08 o 
   6   2   9        0.72        1.22      0.94 o 
  -9   3   9       10.08       11.68      0.93 o 
  -8   3   9       19.44       17.31      1.29 o 
  -7   3   9       37.73       44.52      1.88 o 
  -6   3   9        0.28        1.15      0.34 o 
  -5   3   9       25.09       22.83      0.76 o 
  -4   3   9        0.27       -0.11      0.28 o 
  -3   3   9       45.69       52.54      1.02 o 
  -2   3   9       91.17       78.68      1.32 o 
  -1   3   9      328.20      343.63      5.16 o 
   0   3   9        0.01       -0.55      0.27 o 
   1   3   9        1.30        2.06      0.60 o 
   2   3   9       10.53        8.09      0.61 o 
   3   3   9        3.64        4.42      0.71 o 
   4   3   9        0.34        0.06      0.55 o 
   5   3   9        5.86        5.18      1.08 o 
   6   3   9        8.28       11.30      1.58 o 
  -9   4   9        2.23        2.63      0.79 o 
  -8   4   9        2.03        2.81      0.94 o 
  -7   4   9        1.83        1.69      0.56 o 
  -6   4   9        6.38        4.82      0.60 o 
  -5   4   9        2.60        3.12      0.84 o 
  -4   4   9        0.12        0.51      0.35 o 
  -3   4   9      126.83      150.57      2.50 o 
  -2   4   9        7.57        5.55      0.58 o 
  -1   4   9       10.75        9.79      0.85 o 
   0   4   9        3.80        5.04      0.44 o 
   1   4   9        1.62        1.42      0.50 o 
   2   4   9        0.11        0.70      0.50 o 
   3   4   9        0.17       -0.01      0.50 o 
   4   4   9        5.79        5.17      0.90 o 
   5   4   9        2.84        2.32      0.74 o 
  -9   5   9        1.86        0.65      0.94 o 
  -8   5   9        2.14        1.51      0.86 o 
  -7   5   9        0.48        0.72      0.57 o 
  -6   5   9        0.33        0.18      0.51 o 
  -5   5   9        0.24       -0.13      0.43 o 
  -4   5   9       85.30       92.93      2.58 o 
  -3   5   9        2.64        1.81      0.40 o 
  -2   5   9       11.26       12.64      0.75 o 
  -1   5   9        3.32        2.46      0.43 o 
   0   5   9        2.94        5.05      0.61 o 
   1   5   9       24.40       26.09      2.05 o 
   2   5   9        1.21        1.60      0.52 o 
   3   5   9        4.99        5.46      0.94 o 
   4   5   9        0.29        0.47      0.52 o 
   5   5   9        0.97        0.25      0.64 o 
  -8   6   9        0.84        0.43      0.79 o 
  -7   6   9        0.29        0.49      0.59 o 
  -6   6   9        1.08        1.51      0.57 o 
  -5   6   9        0.00       -0.75      0.45 o 
  -4   6   9        0.00        0.92      0.48 o 
  -3   6   9       25.20       29.99      1.26 o 
  -2   6   9       25.53       21.31      0.91 o 
  -1   6   9        0.51        0.74      0.36 o 
   0   6   9        2.08        0.35      0.43 o 
   1   6   9        0.66        0.39      0.40 o 
   2   6   9        2.15        1.02      0.52 o 
   3   6   9        0.03       -0.13      0.83 o 
   4   6   9        1.42        1.52      0.64 o 
  -7   7   9        1.46        0.83      0.60 o 
  -6   7   9        0.56        0.42      0.86 o 
  -5   7   9        6.72        6.36      0.78 o 
  -4   7   9       14.91       14.15      0.98 o 
  -3   7   9        9.43       10.82      0.83 o 
  -2   7   9       37.84       38.06      1.13 o 
  -1   7   9       41.50       35.94      1.62 o 
   0   7   9        2.97        2.22      0.52 o 
   1   7   9        0.00        0.29      0.45 o 
   2   7   9        2.37        2.13      0.86 o 
   3   7   9        1.80        1.77      0.59 o 
  -6   8   9        5.57        5.95      1.12 o 
  -5   8   9        0.78        0.64      0.50 o 
  -4   8   9        0.10        0.45      0.54 o 
  -3   8   9       13.87       16.30      1.26 o 
  -2   8   9       13.15       12.50      2.59 o 
  -1   8   9        0.66       -0.02      0.43 o 
   0   8   9        0.89        0.53      0.43 o 
   1   8   9        0.08        0.58      0.45 o 
   2   8   9        1.51        1.65      0.94 o 
  -4   9   9       10.44       12.88      0.95 o 
  -3   9   9        1.52        1.15      0.79 o 
  -2   9   9        1.98        3.17      0.86 o 
  -1   9   9        0.60        0.36      0.72 o 
   0   9   9        2.41        2.01      0.79 o 
  -1 -10  10        0.49        0.86      1.01 o 
   0 -10  10        3.89        1.80      1.15 o 
  -4  -9  10       23.56       25.62      4.03 o 
  -3  -9  10        0.05        0.07      0.57 o 
  -2  -9  10        0.66        0.30      0.56 o 
  -1  -9  10        2.16        1.80      0.64 o 
   0  -9  10        3.53        3.97      0.78 o 
   1  -9  10       10.70       12.94      0.99 o 
   2  -9  10        0.32        0.75      0.72 o 
   3  -9  10        2.12        2.66      1.01 o 
  -5  -8  10        6.28        8.18      0.97 o 
  -4  -8  10        4.23        2.76      1.19 o 
  -3  -8  10        1.36        1.88      1.04 o 
  -2  -8  10        1.64        1.99      0.64 o 
  -1  -8  10        0.25        0.93      0.48 o 
   0  -8  10        7.90        5.45      0.77 o 
   1  -8  10        3.04        2.27      0.57 o 
   2  -8  10        0.22        0.13      0.57 o 
   3  -8  10        2.92        4.03      1.01 o 
   4  -8  10        9.09        7.63      1.30 o 
  -6  -7  10        1.34        2.16      0.86 o 
  -5  -7  10       16.72       16.66      2.01 o 
  -4  -7  10        0.01        0.03      0.52 o 
  -3  -7  10        3.68        3.95      0.76 o 
  -2  -7  10        0.57        1.14      0.53 o 
  -1  -7  10        1.38        1.60      0.47 o 
   0  -7  10        9.53        9.53      0.74 o 
   1  -7  10        7.22        7.54      0.75 o 
   2  -7  10        0.26        0.22      0.72 o 
   3  -7  10        0.53       -0.07      0.72 o 
   4  -7  10        7.43        8.78      1.30 o 
   5  -7  10        2.06        1.94      1.01 o 
  -7  -6  10        0.00        0.72      0.79 o 
  -6  -6  10       16.33       20.29      1.65 o 
  -5  -6  10        9.91       11.57      1.05 o 
  -4  -6  10        0.05       -0.22      0.76 o 
  -3  -6  10       28.03       24.66      1.65 o 
  -2  -6  10        6.06        7.42      0.67 o 
  -1  -6  10        9.60       11.23      0.67 o 
   0  -6  10       17.74       21.43      0.84 o 
   1  -6  10        5.87        4.88      0.47 o 
   2  -6  10       40.25       41.87      1.63 o 
   3  -6  10        8.25        8.97      0.91 o 
   4  -6  10        3.57        3.82      0.76 o 
   5  -6  10        0.18        1.01      0.94 o 
  -8  -5  10       12.27       13.67      1.65 o 
  -7  -5  10        4.34        4.53      1.01 o 
  -6  -5  10        0.07        0.43      0.65 o 
  -5  -5  10        0.15       -0.01      0.41 o 
  -4  -5  10      128.35      125.88      3.60 o 
  -3  -5  10        9.44       10.92      1.33 o 
  -2  -5  10       10.49       11.91      1.04 o 
  -1  -5  10        6.98        4.54      0.47 o 
   0  -5  10       12.82        9.59      0.80 o 
   1  -5  10        1.77        2.00      0.37 o 
   2  -5  10       14.46       13.93      0.83 o 
   3  -5  10       49.15       54.70      2.55 o 
   4  -5  10       37.15       40.41      2.70 o 
   5  -5  10        3.11        4.50      0.81 o 
   6  -5  10        0.07        0.23      0.72 o 
  -8  -4  10        0.69        0.35      0.60 o 
  -7  -4  10        4.35        5.10      0.71 o 
  -6  -4  10        0.92        0.10      0.57 o 
  -5  -4  10        0.15        0.50      0.36 o 
  -4  -4  10       73.31       69.13      1.47 o 
  -3  -4  10        0.51        0.73      0.41 o 
  -2  -4  10       79.60       74.55      1.56 o 
  -1  -4  10        3.20        5.56      0.77 o 
   0  -4  10        4.18        1.99      0.38 o 
   1  -4  10       14.68       17.63      0.72 o 
   2  -4  10       29.63       28.84      1.08 o 
   3  -4  10       53.49       50.70      2.05 o 
   4  -4  10        2.63        4.41      0.90 o 
   5  -4  10        2.40        1.80      0.83 o 
   6  -4  10        0.47       -1.21      0.60 o 
  -8  -3  10        0.04       -0.86      0.45 o 
  -7  -3  10       73.44       74.37      2.15 o 
  -6  -3  10       41.96       41.81      1.30 o 
  -5  -3  10       31.33       31.00      2.24 o 
  -4  -3  10        7.78        8.06      0.47 o 
  -3  -3  10        4.51        3.01      0.48 o 
  -2  -3  10        3.59        2.47      0.37 o 
  -1  -3  10        0.02        0.13      0.28 o 
   0  -3  10      180.23      162.26      2.78 o 
   1  -3  10        0.29       -0.33      0.33 o 
   2  -3  10        1.91        1.18      0.43 o 
   3  -3  10       37.14       36.74      1.22 o 
   4  -3  10        4.53        4.95      0.74 o 
   5  -3  10        9.18        6.12      0.86 o 
   6  -3  10        0.49        0.84      0.69 o 
  -9  -2  10        0.04       -0.18      0.58 o 
  -8  -2  10        0.36        0.62      0.50 o 
  -7  -2  10       36.55       36.72      1.27 o 
  -6  -2  10        6.61        5.18      0.97 o 
  -5  -2  10       13.13       12.93      0.74 o 
  -4  -2  10        0.93        0.92      0.32 o 
  -3  -2  10        1.18        0.98      0.52 o 
  -2  -2  10       22.46       18.54      0.71 o 
  -1  -2  10        8.87        9.01      0.55 o 
   0  -2  10        2.53        1.65      0.35 o 
   1  -2  10        6.14        5.38      0.51 o 
   2  -2  10       29.72       28.11      1.02 o 
   3  -2  10        1.50        1.24      0.44 o 
   4  -2  10        2.75        2.27      0.61 o 
   5  -2  10        0.59        1.00      0.58 o 
   6  -2  10        3.48        3.17      0.79 o 
  -9  -1  10        6.89        7.77      0.80 o 
  -8  -1  10       25.71       27.64      1.18 o 
  -7  -1  10       15.80       16.27      0.91 o 
  -6  -1  10       20.62       20.77      0.93 o 
  -5  -1  10        2.38        1.82      0.40 o 
  -4  -1  10        5.56        4.65      0.77 o 
  -3  -1  10        6.49        7.02      0.49 o 
  -2  -1  10       67.16       58.97      1.19 o 
  -1  -1  10        2.68        0.91      0.29 o 
   0  -1  10        3.47        1.78      0.34 o 
   1  -1  10        1.46        1.70      0.36 o 
   2  -1  10       58.38       58.14      1.51 o 
   3  -1  10       17.63       19.32      1.37 o 
   4  -1  10        1.88        2.27      0.50 o 
   5  -1  10        0.71       -0.27      0.53 o 
   6  -1  10        0.14        0.12      0.58 o 
  -9   0  10        1.15        1.59      0.61 o 
  -8   0  10       12.03       13.36      1.48 o 
  -7   0  10       28.68       31.76      1.19 o 
  -6   0  10       20.96       23.49      1.04 o 
  -5   0  10        2.18        1.48      0.52 o 
  -4   0  10        0.91        1.46      0.29 o 
  -3   0  10        6.54        6.66      0.47 o 
  -2   0  10       22.68       24.14      0.78 o 
  -1   0  10       37.43       39.56      1.01 o 
   0   0  10        0.01        0.09      0.30 o 
   1   0  10      136.31      143.71      2.51 o 
   2   0  10       88.28       88.62      1.79 o 
   3   0  10        2.37        2.62      0.47 o 
   4   0  10        3.34        3.85      0.63 o 
   5   0  10        2.53        2.78      0.83 o 
   6   0  10        2.91        4.25      0.79 o 
  -9   1  10       24.33       31.87      1.36 o 
  -8   1  10        0.82        1.55      0.54 o 
  -7   1  10       18.67       19.14      1.01 o 
  -6   1  10       20.37       23.27      1.00 o 
  -5   1  10        1.75        1.21      0.39 o 
  -4   1  10        2.17        2.60      0.35 o 
  -3   1  10        2.27        2.90      0.37 o 
  -2   1  10       32.92       29.26      0.85 o 
  -1   1  10       48.37       52.62      1.23 o 
   0   1  10      418.38      405.75      5.97 o 
   1   1  10       20.64       23.21      1.30 o 
   2   1  10        0.02        0.23      0.31 o 
   3   1  10        1.19        1.20      0.50 o 
   4   1  10        0.77        0.47      0.51 o 
   5   1  10        0.95        0.22      0.79 o 
   6   1  10        0.30        0.79      0.94 o 
  -9   2  10        3.98        4.43      0.70 o 
  -8   2  10        1.10        1.10      0.53 o 
  -7   2  10       28.33       28.76      1.38 o 
  -6   2  10        8.60       10.20      0.61 o 
  -5   2  10        1.70        0.63      0.34 o 
  -4   2  10        0.06       -0.01      0.25 o 
  -3   2  10        7.92        5.22      0.41 o 
  -2   2  10        1.37        2.79      0.35 o 
  -1   2  10      194.00      190.54      3.04 o 
   0   2  10        0.54        1.36      0.35 o 
   1   2  10        0.92        0.21      0.38 o 
   2   2  10        1.79        0.48      0.39 o 
   3   2  10        2.05        1.94      0.48 o 
   4   2  10        1.49        1.73      0.86 o 
   5   2  10        4.55        4.39      1.08 o 
  -9   3  10        0.12        0.00      0.69 o 
  -8   3  10       11.19       10.73      0.84 o 
  -7   3  10        3.78        3.81      0.81 o 
  -6   3  10      103.60      115.22      2.42 o 
  -5   3  10       11.39       13.73      0.66 o 
  -4   3  10        0.15       -0.11      0.23 o 
  -3   3  10        5.23        3.56      0.36 o 
  -2   3  10      150.51      165.96      3.02 o 
  -1   3  10       35.63       35.08      1.82 o 
   0   3  10      106.67       99.44      2.16 o 
   1   3  10       11.06       10.35      0.70 o 
   2   3  10        1.38        1.06      0.57 o 
   3   3  10       10.04        9.74      1.65 o 
   4   3  10        1.46        0.51      0.59 o 
   5   3  10        0.41       -0.14      0.79 o 
  -8   4  10        1.31        1.30      0.86 o 
  -7   4  10        0.72        1.15      0.86 o 
  -6   4  10       34.92       39.56      1.73 o 
  -5   4  10        1.40        0.35      0.39 o 
  -4   4  10       14.46       13.30      1.49 o 
  -3   4  10       12.39       17.13      0.83 o 
  -2   4  10       40.35       33.73      1.43 o 
  -1   4  10        2.81        2.98      0.76 o 
   0   4  10        5.57        4.37      0.66 o 
   1   4  10       56.41       48.72      1.76 o 
   2   4  10        0.02       -0.32      0.86 o 
   3   4  10        1.14        1.69      0.62 o 
   4   4  10        0.38        0.73      0.59 o 
   5   4  10        0.10        0.07      0.79 o 
  -8   5  10        0.07        1.65      0.86 o 
  -7   5  10        1.67        1.01      0.79 o 
  -6   5  10        1.09        2.80      0.66 o 
  -5   5  10        1.69        1.92      0.60 o 
  -4   5  10       17.22       16.42      1.91 o 
  -3   5  10       13.86       12.37      0.77 o 
  -2   5  10       63.97       62.02      1.97 o 
  -1   5  10       19.27       15.05      1.03 o 
   0   5  10        2.46        2.55      0.59 o 
   1   5  10        0.28        1.34      0.68 o 
   2   5  10        0.48        0.22      0.50 o 
   3   5  10        2.30        2.93      0.71 o 
   4   5  10        0.51       -0.07      0.59 o 
  -7   6  10        0.24        0.07      0.72 o 
  -6   6  10        1.34        0.64      0.57 o 
  -5   6  10       10.36       11.85      0.98 o 
  -4   6  10       26.55       30.11      1.38 o 
  -3   6  10        0.15        0.54      0.38 o 
  -2   6  10        2.08        1.90      0.65 o 
  -1   6  10       18.04       19.60      1.51 o 
   0   6  10        3.35        3.86      1.12 o 
   1   6  10        5.02        3.92      0.62 o 
   2   6  10        3.24        2.46      0.94 o 
   3   6  10        0.21        0.35      0.53 o 
  -7   7  10        1.71        1.12      0.65 o 
  -6   7  10        7.86        9.59      1.15 o 
  -5   7  10       14.32       16.18      1.40 o 
  -4   7  10        3.31        2.85      0.65 o 
  -3   7  10        0.05       -0.55      0.43 o 
  -2   7  10        7.67        7.98      0.62 o 
  -1   7  10        4.99        5.31      0.67 o 
   0   7  10        1.16        1.27      0.50 o 
   1   7  10        2.68        2.03      0.57 o 
   2   7  10        1.81        2.03      0.60 o 
  -5   8  10        0.02       -0.10      0.55 o 
  -4   8  10        0.00        0.03      0.50 o 
  -3   8  10        0.36       -0.59      0.45 o 
  -2   8  10        2.92        4.16      0.66 o 
  -1   8  10       11.36       13.60      0.97 o 
   0   8  10        0.08       -0.05      0.86 o 
  -3  -9  11        9.20        8.42      1.73 o 
  -2  -9  11        6.86        7.47      1.01 o 
  -1  -9  11        2.45        1.17      0.67 o 
   0  -9  11        0.21        0.70      0.76 o 
   1  -9  11        7.94       10.00      1.37 o 
  -4  -8  11        0.00        0.09      0.61 o 
  -3  -8  11        8.87        8.02      1.12 o 
  -2  -8  11        0.13        0.08      0.59 o 
  -1  -8  11        0.46        0.09      0.53 o 
   0  -8  11        0.81        0.76      0.59 o 
   1  -8  11        1.43        2.45      0.86 o 
   2  -8  11        0.16        0.07      0.79 o 
   3  -8  11        0.03        0.94      0.86 o 
  -6  -7  11        0.66        0.72      0.79 o 
  -5  -7  11        0.00       -0.29      0.72 o 
  -4  -7  11       24.26       27.71      1.52 o 
  -3  -7  11        0.49       -0.39      0.76 o 
  -2  -7  11        0.87        1.80      0.60 o 
  -1  -7  11        0.91        0.08      0.52 o 
   0  -7  11        3.66        6.39      1.19 o 
   1  -7  11        2.65        2.23      0.86 o 
   2  -7  11        0.06       -0.22      0.72 o 
   3  -7  11        0.24        0.22      0.79 o 
   4  -7  11        0.00        1.94      0.94 o 
  -6  -6  11       40.87       47.77      2.59 o 
  -5  -6  11        0.85        0.00      0.72 o 
  -4  -6  11        4.67        4.75      1.01 o 
  -3  -6  11        0.47       -0.04      0.52 o 
  -2  -6  11        0.38       -0.63      0.48 o 
  -1  -6  11       11.20        8.85      0.72 o 
   0  -6  11        4.76        4.89      0.90 o 
   1  -6  11       35.72       40.11      2.55 o 
   2  -6  11        2.36        1.12      0.61 o 
   3  -6  11       37.98       41.56      2.55 o 
   4  -6  11        2.52        1.73      1.01 o 
  -7  -5  11        5.42        4.96      1.15 o 
  -6  -5  11        0.10        0.43      0.72 o 
  -5  -5  11        4.42        3.98      1.04 o 
  -4  -5  11       35.89       39.22      2.73 o 
  -3  -5  11       20.06       18.59      0.98 o 
  -2  -5  11        0.99        0.05      0.41 o 
  -1  -5  11       30.97       35.12      1.08 o 
   0  -5  11        0.21        0.44      0.52 o 
   1  -5  11        1.52        0.61      0.54 o 
   2  -5  11        0.07       -0.48      0.48 o 
   3  -5  11        8.32        7.27      0.90 o 
   4  -5  11        0.90        0.73      0.63 o 
   5  -5  11        1.67        2.23      0.76 o 
  -8  -4  11        4.68        3.96      1.08 o 
  -7  -4  11        2.30        1.65      0.86 o 
  -6  -4  11        0.02       -0.36      0.58 o 
  -5  -4  11       42.57       49.22      1.78 o 
  -4  -4  11       16.47       19.77      2.12 o 
  -3  -4  11      213.57      209.97      7.95 o 
  -2  -4  11      100.11      102.79      3.52 o 
  -1  -4  11        2.55        4.16      0.57 o 
   0  -4  11       26.06       25.22      1.01 o 
   1  -4  11       69.68       63.42      1.86 o 
   2  -4  11       19.54       20.83      1.19 o 
   3  -4  11       10.42       10.13      0.96 o 
   4  -4  11       21.52       22.37      1.40 o 
   5  -4  11       13.24       10.35      1.37 o 
  -8  -3  11        0.37       -0.51      0.48 o 
  -7  -3  11       24.97       27.88      1.16 o 
  -6  -3  11        7.37        5.66      0.62 o 
  -5  -3  11        0.03       -0.21      0.37 o 
  -4  -3  11        0.00       -0.25      0.37 o 
  -3  -3  11       59.74       63.30      1.63 o 
  -2  -3  11       14.82       14.26      0.79 o 
  -1  -3  11       14.73       15.15      0.82 o 
   0  -3  11       20.39       25.23      0.98 o 
   1  -3  11        0.26        0.26      0.39 o 
   2  -3  11        0.03        0.26      0.40 o 
   3  -3  11       12.92       14.65      1.09 o 
   4  -3  11       15.38       15.71      1.17 o 
   5  -3  11        0.53        0.00      0.61 o 
  -8  -2  11        3.38        2.37      0.58 o 
  -7  -2  11        7.98        8.19      0.73 o 
  -6  -2  11       19.94       19.34      0.95 o 
  -5  -2  11        0.98        0.34      0.39 o 
  -4  -2  11       11.37       11.57      0.95 o 
  -3  -2  11        1.00        0.61      0.36 o 
  -2  -2  11        0.07        0.74      0.36 o 
  -1  -2  11       66.45       63.69      1.61 o 
   0  -2  11        4.41        3.52      0.48 o 
   1  -2  11        8.73        7.57      0.64 o 
   2  -2  11       36.25       33.97      1.19 o 
   3  -2  11        3.39        2.63      0.66 o 
   4  -2  11        0.04       -0.43      0.51 o 
   5  -2  11        0.02        0.16      0.63 o 
  -9  -1  11        0.55        0.80      0.69 o 
  -8  -1  11        0.02        0.50      0.49 o 
  -7  -1  11        0.31       -0.13      0.44 o 
  -6  -1  11       20.00       17.21      0.91 o 
  -5  -1  11        0.06       -0.69      0.34 o 
  -4  -1  11        0.01       -0.18      0.28 o 
  -3  -1  11        1.15        3.31      0.47 o 
  -2  -1  11       31.24       27.81      0.98 o 
  -1  -1  11        1.08        0.40      0.36 o 
   0  -1  11       10.61        9.39      0.65 o 
   1  -1  11       28.64       24.50      0.97 o 
   2  -1  11        9.58       10.68      0.72 o 
   3  -1  11        1.46        1.14      0.63 o 
   4  -1  11        0.00       -0.41      0.50 o 
   5  -1  11        0.04        0.04      0.57 o 
  -9   0  11        9.88       10.49      0.91 o 
  -8   0  11        0.56        0.72      0.53 o 
  -7   0  11        5.14        4.43      0.61 o 
  -6   0  11        3.39        3.09      0.54 o 
  -5   0  11        2.45        3.03      0.48 o 
  -4   0  11        0.52        1.14      0.34 o 
  -3   0  11       36.56       41.73      1.78 o 
  -2   0  11        1.79        2.59      0.39 o 
  -1   0  11        5.86        4.31      0.45 o 
   0   0  11       71.16       75.70      1.97 o 
   1   0  11       47.95       46.49      1.31 o 
   2   0  11       11.33        9.74      0.67 o 
   3   0  11        1.23        0.27      0.39 o 
   4   0  11        7.03        8.02      0.86 o 
   5   0  11        1.59        1.58      0.66 o 
  -9   1  11        1.52        1.90      0.64 o 
  -8   1  11        0.49       -0.34      0.53 o 
  -7   1  11       11.19       12.80      0.86 o 
  -6   1  11        0.12       -0.77      0.48 o 
  -5   1  11        4.13        6.59      0.59 o 
  -4   1  11       13.58       11.17      0.61 o 
  -3   1  11      115.23      118.50      2.15 o 
  -2   1  11       28.54       37.65      1.09 o 
  -1   1  11       23.44       29.70      1.17 o 
   0   1  11        1.38        1.46      0.36 o 
   1   1  11       12.93       11.98      0.64 o 
   2   1  11        5.14        4.59      0.50 o 
   3   1  11        0.37        0.67      0.53 o 
   4   1  11        2.26        1.94      0.94 o 
   5   1  11        0.39        0.29      0.86 o 
  -9   2  11        0.08       -0.10      0.57 o 
  -8   2  11        0.36        1.95      0.55 o 
  -7   2  11        4.41        5.39      0.54 o 
  -6   2  11       17.01       18.61      0.93 o 
  -5   2  11        2.17        1.96      0.45 o 
  -4   2  11        5.18        5.89      0.44 o 
  -3   2  11       14.56       19.37      0.74 o 
  -2   2  11        7.13        5.72      0.47 o 
  -1   2  11        8.77       11.33      0.59 o 
   0   2  11       24.85       27.83      0.86 o 
   1   2  11       26.27       23.25      1.01 o 
   2   2  11        5.34        4.39      0.85 o 
   3   2  11        3.76        2.73      0.94 o 
   4   2  11        0.73        0.86      0.86 o 
   5   2  11        1.83        1.44      1.01 o 
  -8   3  11        0.22        0.43      0.94 o 
  -7   3  11        2.67        2.63      0.71 o 
  -6   3  11       86.98       86.82      3.78 o 
  -5   3  11        7.06        6.63      0.67 o 
  -4   3  11        2.78        3.05      0.44 o 
  -3   3  11       66.34       59.24      1.60 o 
  -2   3  11       99.63      108.81      2.38 o 
  -1   3  11        0.98        0.69      0.43 o 
   0   3  11        3.23        2.78      0.66 o 
   1   3  11       81.66       81.95      2.77 o 
   2   3  11        1.82        1.06      0.61 o 
   3   3  11        5.65        5.91      1.12 o 
   4   3  11       16.18       18.35      1.80 o 
  -8   4  11        0.78       -0.36      0.79 o 
  -7   4  11        7.54        6.33      1.15 o 
  -6   4  11        9.99        9.21      1.30 o 
  -5   4  11        5.42        4.77      0.80 o 
  -4   4  11       14.95       16.94      1.59 o 
  -3   4  11        0.84        2.73      0.65 o 
  -2   4  11       14.53       13.60      1.00 o 
  -1   4  11        2.28        1.53      0.53 o 
   0   4  11       17.84       19.28      1.37 o 
   1   4  11       11.03        8.03      0.90 o 
   2   4  11        4.84        3.58      1.37 o 
   3   4  11        0.49        0.05      0.57 o 
   4   4  11        0.04        0.07      0.79 o 
  -7   5  11        0.57        1.51      0.86 o 
  -6   5  11        0.70        1.66      0.65 o 
  -5   5  11       23.21       20.14      1.28 o 
  -4   5  11       25.58       25.48      1.47 o 
  -3   5  11        0.21        0.08      0.56 o 
  -2   5  11        6.07        5.63      0.74 o 
  -1   5  11        0.18       -0.31      0.47 o 
   0   5  11        4.56        3.31      1.01 o 
   1   5  11        0.35        0.22      0.72 o 
   2   5  11        1.75        1.89      0.62 o 
   3   5  11        1.34        0.69      0.62 o 
  -7   6  11        2.12        3.17      1.01 o 
  -6   6  11        0.55        0.17      0.60 o 
  -5   6  11        5.02        6.62      0.85 o 
  -4   6  11        3.35        3.55      0.69 o 
  -3   6  11        7.40        5.21      0.72 o 
  -2   6  11        0.10       -0.24      0.47 o 
  -1   6  11        0.10        0.29      0.50 o 
   0   6  11        2.56        0.88      0.55 o 
   1   6  11        6.29        7.16      0.81 o 
   2   6  11        4.53        4.55      0.80 o 
  -6   7  11       11.63       12.87      1.16 o 
  -5   7  11        5.49        5.70      0.83 o 
  -4   7  11        0.00       -0.94      0.48 o 
  -3   7  11        3.83        4.05      0.69 o 
  -2   7  11        3.40        1.45      0.45 o 
  -1   7  11        1.89        1.65      0.65 o 
   0   7  11        0.21        0.04      0.48 o 
   1   7  11        2.84        3.63      1.40 o 
  -3   8  11        0.05       -0.15      0.50 o 
  -2   8  11        0.08       -0.13      0.50 o 
  -3  -8  12       29.34       37.77      2.30 o 
  -2  -8  12        2.46        1.44      0.94 o 
  -1  -8  12        1.04        1.15      0.86 o 
   0  -8  12        0.08        0.43      0.79 o 
   1  -8  12        0.10        0.65      0.86 o 
  -5  -7  12        0.50       -0.29      0.79 o 
  -4  -7  12        5.65        3.31      0.94 o 
  -3  -7  12        1.42        0.14      0.79 o 
  -2  -7  12        0.52        1.51      0.79 o 
  -1  -7  12        5.78        6.69      1.15 o 
   0  -7  12       18.10       16.69      1.65 o 
   1  -7  12        2.01        1.44      0.86 o 
   2  -7  12        1.90        0.65      0.86 o 
   3  -7  12        6.59        7.19      1.30 o 
  -6  -6  12        0.00       -0.72      0.72 o 
  -5  -6  12        1.30        0.50      0.79 o 
  -4  -6  12        0.10        0.94      0.79 o 
  -3  -6  12        7.27       10.65      1.30 o 
  -2  -6  12        2.75        2.73      0.86 o 
  -1  -6  12        1.18        1.58      0.79 o 
   0  -6  12        1.26        1.71      0.58 o 
   1  -6  12       16.59       13.67      1.09 o 
   2  -6  12        1.09        1.06      0.63 o 
   3  -6  12        5.67        5.47      1.22 o 
  -7  -5  12        6.98        7.48      1.37 o 
  -6  -5  12        0.02        0.07      0.79 o 
  -5  -5  12       24.48       32.52      2.09 o 
  -4  -5  12        9.10        9.22      0.89 o 
  -3  -5  12       55.11       65.17      2.98 o 
  -2  -5  12        0.64        0.26      0.53 o 
  -1  -5  12        1.80        0.34      0.53 o 
   0  -5  12       14.36       10.83      0.96 o 
   1  -5  12        4.32        3.71      0.71 o 
   2  -5  12        1.15        0.42      0.58 o 
   3  -5  12        1.88        1.37      0.66 o 
   4  -5  12       15.97       15.76      1.30 o 
  -7  -4  12        0.37        1.37      0.94 o 
  -6  -4  12        5.75        6.61      0.84 o 
  -5  -4  12        6.36        6.93      0.86 o 
  -4  -4  12       13.74       16.55      0.91 o 
  -3  -4  12      143.84      155.84      4.17 o 
  -2  -4  12        3.57        2.55      0.69 o 
  -1  -4  12        0.00       -0.05      0.83 o 
   0  -4  12       19.02       18.50      1.17 o 
   1  -4  12        3.47        3.31      0.69 o 
   2  -4  12        6.53        5.74      0.81 o 
   3  -4  12        0.04       -0.66      0.53 o 
   4  -4  12       26.65       29.33      1.60 o 
  -8  -3  12        0.04        0.33      0.66 o 
  -7  -3  12        0.03        0.69      0.60 o 
  -6  -3  12        3.92        7.24      1.08 o 
  -5  -3  12        0.29        0.22      0.79 o 
  -4  -3  12        3.32        4.41      0.79 o 
  -3  -3  12       44.15       42.36      2.45 o 
  -2  -3  12       68.64       67.52      1.74 o 
  -1  -3  12        9.49        5.28      0.58 o 
   0  -3  12        1.84        1.62      0.53 o 
   1  -3  12        1.22        1.61      0.58 o 
   2  -3  12        0.36       -0.14      0.65 o 
   3  -3  12        6.49        6.99      0.86 o 
   4  -3  12        4.80        4.18      0.84 o 
   5  -3  12        1.36        1.51      1.08 o 
  -8  -2  12        1.36        2.31      0.71 o 
  -7  -2  12       23.37       22.75      1.56 o 
  -6  -2  12       12.01       14.27      0.86 o 
  -5  -2  12        0.86        1.19      0.56 o 
  -4  -2  12       10.45       10.35      0.75 o 
  -3  -2  12        1.17        0.86      0.53 o 
  -2  -2  12        5.58        3.69      0.51 o 
  -1  -2  12       29.73       29.59      1.69 o 
   0  -2  12        5.80        5.34      0.61 o 
   1  -2  12       19.84       19.16      1.21 o 
   2  -2  12        6.08        5.87      0.79 o 
   3  -2  12       10.77       12.15      1.58 o 
   4  -2  12        0.03       -0.33      0.58 o 
   5  -2  12        3.41        2.91      0.81 o 
  -8  -1  12        3.06        2.32      0.61 o 
  -7  -1  12        9.32        7.90      0.73 o 
  -6  -1  12        9.16        9.30      0.83 o 
  -5  -1  12        0.25       -0.72      0.46 o 
  -4  -1  12        0.08        0.51      0.34 o 
  -3  -1  12        7.11        6.22      0.59 o 
  -2  -1  12        0.45        1.57      0.43 o 
  -1  -1  12       10.06       11.12      0.73 o 
   0  -1  12       12.52       13.78      0.80 o 
   1  -1  12        2.17        2.13      0.46 o 
   2  -1  12        0.07        0.15      0.40 o 
   3  -1  12        4.63        3.77      0.74 o 
   4  -1  12        0.35       -0.94      0.53 o 
   5  -1  12        0.13        0.32      0.66 o 
  -8   0  12        0.02       -0.02      0.53 o 
  -7   0  12        0.39        0.23      0.45 o 
  -6   0  12        0.43        0.20      1.12 o 
  -5   0  12        3.87        2.34      0.48 o 
  -4   0  12        8.74        9.41      0.65 o 
  -3   0  12       50.12       44.49      1.31 o 
  -2   0  12       11.70       13.49      0.79 o 
  -1   0  12        0.04       -0.02      0.35 o 
   0   0  12        7.01        7.45      0.61 o 
   1   0  12        0.17        0.26      0.39 o 
   2   0  12        5.16        4.00      0.55 o 
   3   0  12        0.51       -0.13      0.47 o 
   4   0  12        8.12        8.04      0.94 o 
  -8   1  12        0.53        0.48      0.54 o 
  -7   1  12        0.27        0.04      0.56 o 
  -6   1  12        0.04        0.11      0.51 o 
  -5   1  12        0.81        0.82      0.50 o 
  -4   1  12        5.07        4.49      0.47 o 
  -3   1  12        8.38        5.91      0.66 o 
  -2   1  12       32.31       40.89      1.22 o 
  -1   1  12        1.93        0.17      0.37 o 
   0   1  12        0.01       -0.34      0.33 o 
   1   1  12        0.20        0.24      0.39 o 
   2   1  12        7.20        7.24      0.81 o 
   3   1  12        0.57        0.58      0.86 o 
   4   1  12        6.74        7.34      1.37 o 
  -8   2  12        2.68        4.50      1.01 o 
  -7   2  12        1.23        2.26      0.71 o 
  -6   2  12       19.12       26.81      1.09 o 
  -5   2  12        8.52        8.34      0.69 o 
  -4   2  12        3.95        2.77      0.54 o 
  -3   2  12        2.20        3.24      0.43 o 
  -2   2  12        7.69        4.46      0.47 o 
  -1   2  12        8.79       11.58      0.72 o 
   0   2  12        5.80        5.01      0.86 o 
   1   2  12       10.08       11.70      0.91 o 
   2   2  12        1.49        0.50      0.79 o 
   3   2  12        7.08        7.84      1.30 o 
   4   2  12        6.38        9.07      1.44 o 
  -8   3  12        2.45        3.31      1.15 o 
  -7   3  12       21.00       22.30      2.01 o 
  -6   3  12        3.94        5.76      1.15 o 
  -5   3  12        0.45       -0.32      0.51 o 
  -4   3  12        1.66        1.98      0.46 o 
  -3   3  12       17.99       18.14      1.59 o 
  -2   3  12        2.45        1.63      0.62 o 
  -1   3  12        5.65        5.27      0.80 o 
   0   3  12       27.31       24.51      1.73 o 
   1   3  12        9.94       10.23      1.22 o 
   2   3  12        0.63        0.00      0.79 o 
   3   3  12        2.46        2.81      1.01 o 
  -7   4  12       13.96       16.91      1.80 o 
  -6   4  12        2.37        1.08      0.94 o 
  -5   4  12        0.53        0.22      0.79 o 
  -4   4  12       18.70       20.06      1.14 o 
  -3   4  12        0.03       -0.57      0.97 o 
  -2   4  12        5.07        3.51      0.90 o 
  -1   4  12        4.82        3.88      0.69 o 
   0   4  12        9.65        9.16      1.62 o 
   1   4  12        0.30        0.50      0.76 o 
   2   4  12        0.59        1.48      0.67 o 
   3   4  12        0.36       -0.72      0.79 o 
  -7   5  12        1.73        1.87      1.01 o 
  -6   5  12        1.12        0.72      0.79 o 
  -5   5  12        0.22        0.15      0.62 o 
  -4   5  12        0.79        0.14      0.57 o 
  -3   5  12       14.87       14.14      0.89 o 
  -2   5  12        0.32        0.53      0.53 o 
  -1   5  12        0.54       -0.49      0.54 o 
   0   5  12        3.71        6.44      0.85 o 
   1   5  12        0.08       -0.22      0.76 o 
   2   5  12        5.13        4.87      0.83 o 
  -6   6  12        9.32       12.45      1.51 o 
  -5   6  12        5.02        3.72      0.78 o 
  -4   6  12        4.05        3.05      0.73 o 
  -3   6  12        5.05        4.02      0.68 o 
  -2   6  12        3.38        2.38      0.67 o 
  -1   6  12        0.80        1.08      0.86 o 
   0   6  12        6.07        7.52      1.40 o 
   1   6  12        0.85        0.82      0.65 o 
  -4   7  12        0.36        0.57      0.60 o 
  -3   7  12        0.02       -0.44      0.50 o 
  -2   7  12        5.14        4.74      0.61 o 
  -1   7  12        0.10        0.14      1.37 o 
  -4  -7  13        1.10        0.14      0.79 o 
  -3  -7  13        5.58        6.55      1.22 o 
  -2  -7  13        1.09        0.86      0.86 o 
  -1  -7  13        0.99        1.65      0.86 o 
   0  -7  13        1.08        1.08      0.86 o 
   1  -7  13        0.22        0.58      0.86 o 
  -5  -6  13        4.81        3.45      1.08 o 
  -4  -6  13        2.57        4.10      1.08 o 
  -3  -6  13       21.60       23.09      1.87 o 
  -2  -6  13        3.20        3.74      1.01 o 
  -1  -6  13        1.17        0.65      0.79 o 
   0  -6  13        7.68        6.83      1.22 o 
   1  -6  13        5.09        4.75      1.08 o 
   2  -6  13        0.44        0.50      0.86 o 
  -6  -5  13        3.93        3.74      1.08 o 
  -5  -5  13        7.47       10.14      1.37 o 
  -4  -5  13        2.21        1.60      0.63 o 
  -3  -5  13        2.64        1.47      0.61 o 
  -2  -5  13        1.21        0.25      0.72 o 
  -1  -5  13        0.78        0.98      0.58 o 
   0  -5  13        3.40        4.00      0.79 o 
   1  -5  13        0.80        2.40      1.26 o 
   2  -5  13        6.52        6.66      0.91 o 
   3  -5  13        1.27        0.60      0.69 o 
  -6  -4  13        0.00        0.32      0.76 o 
  -5  -4  13        1.88        2.77      0.71 o 
  -4  -4  13       27.31       23.92      1.12 o 
  -3  -4  13       33.76       36.58      1.60 o 
  -2  -4  13       17.98       14.47      1.09 o 
  -1  -4  13        0.20       -0.40      0.51 o 
   0  -4  13       33.46       31.99      1.52 o 
   1  -4  13        5.87        5.95      0.81 o 
   2  -4  13        2.71        3.05      0.74 o 
   3  -4  13       13.10       14.27      1.21 o 
  -7  -3  13        6.70        7.46      1.15 o 
  -6  -3  13        5.96        7.89      0.94 o 
  -5  -3  13       15.96       14.28      1.14 o 
  -4  -3  13        6.92        6.69      0.67 o 
  -3  -3  13        1.52        3.30      0.79 o 
  -2  -3  13       32.98       35.80      1.55 o 
  -1  -3  13        6.36        5.90      0.79 o 
   0  -3  13        0.95        0.52      0.58 o 
   1  -3  13        1.51        1.33      0.61 o 
   2  -3  13        3.34        2.87      0.79 o 
   3  -3  13        3.00        2.85      1.87 o 
   4  -3  13        2.48        1.23      0.76 o 
  -7  -2  13       27.14       29.38      1.58 o 
  -6  -2  13        0.30       -0.18      0.56 o 
  -5  -2  13        4.07        3.78      0.71 o 
  -4  -2  13        0.00       -0.02      0.40 o 
  -3  -2  13        6.55        5.00      0.74 o 
  -2  -2  13        0.31        0.11      0.48 o 
  -1  -2  13        0.83        1.37      0.53 o 
   0  -2  13       34.06       36.15      1.57 o 
   1  -2  13        0.29        0.18      0.79 o 
   2  -2  13        2.33        1.98      0.66 o 
   3  -2  13        9.96       11.75      1.12 o 
   4  -2  13        3.09        2.79      1.30 o 
  -7  -1  13        0.74        0.59      0.49 o 
  -6  -1  13        5.43        5.31      1.58 o 
  -5  -1  13        0.57       -0.04      0.68 o 
  -4  -1  13       15.07       13.79      1.08 o 
  -3  -1  13       26.61       28.05      1.37 o 
  -2  -1  13        0.73        0.20      0.39 o 
  -1  -1  13        2.34        3.00      0.51 o 
   0  -1  13        0.86        0.21      0.48 o 
   1  -1  13        0.02        0.06      0.48 o 
   2  -1  13        6.37        5.96      0.83 o 
   3  -1  13        0.02       -0.72      0.56 o 
   4  -1  13        3.03        3.98      1.01 o 
  -8   0  13        0.00        0.00      0.94 o 
  -7   0  13        0.75        0.71      0.66 o 
  -6   0  13       18.20       18.10      2.12 o 
  -5   0  13        1.31        1.02      0.58 o 
  -4   0  13        0.02        0.06      0.41 o 
  -3   0  13        0.11        0.29      0.42 o 
  -2   0  13        0.37        0.27      0.47 o 
  -1   0  13        0.51        0.40      0.40 o 
   0   0  13        0.46        0.31      0.42 o 
   1   0  13       16.25       13.95      1.39 o 
   2   0  13        0.96        0.76      0.61 o 
   3   0  13        0.00       -0.39      0.55 o 
  -7   1  13        0.40       -0.39      1.04 o 
  -6   1  13        0.00        0.70      0.58 o 
  -5   1  13        4.99        3.58      0.71 o 
  -4   1  13        5.08        4.62      0.51 o 
  -3   1  13        0.64        0.28      0.40 o 
  -2   1  13        4.45        3.92      0.53 o 
  -1   1  13       14.16       14.56      0.83 o 
   0   1  13        9.16        9.08      0.69 o 
   1   1  13       14.18       12.37      1.01 o 
   2   1  13        0.01       -0.65      0.72 o 
   3   1  13        9.40       11.58      1.58 o 
  -7   2  13        6.06        6.30      0.92 o 
  -6   2  13        6.85        6.98      0.89 o 
  -5   2  13        3.08        1.67      0.63 o 
  -4   2  13        0.99        0.97      0.45 o 
  -3   2  13        1.02        0.49      0.86 o 
  -2   2  13        3.22        1.99      0.58 o 
  -1   2  13        3.10        2.81      0.61 o 
   0   2  13        9.61        8.35      1.22 o 
   1   2  13        0.87        1.08      0.79 o 
   2   2  13        0.39       -0.50      0.79 o 
   3   2  13        0.00        0.29      0.86 o 
  -7   3  13       16.15       13.67      1.73 o 
  -6   3  13       11.29       11.44      1.51 o 
  -5   3  13        0.14        0.58      0.86 o 
  -4   3  13        4.58        3.50      0.69 o 
  -3   3  13        0.36        0.79      0.79 o 
  -2   3  13        6.86        7.63      1.15 o 
  -1   3  13       10.30       10.86      1.37 o 
   0   3  13       13.13       12.59      1.44 o 
   1   3  13        5.03        5.40      1.15 o 
   2   3  13        3.40        3.17      1.01 o 
  -6   4  13       21.60       24.17      2.01 o 
  -5   4  13        2.42        2.52      1.01 o 
  -4   4  13        0.03       -0.10      0.50 o 
  -3   4  13        0.53       -0.27      0.57 o 
  -2   4  13        4.29        4.03      1.22 o 
  -1   4  13       11.82       12.26      1.12 o 
   0   4  13        1.49        0.95      0.67 o 
   1   4  13        2.34        0.36      0.86 o 
   2   4  13        7.53       10.22      1.44 o 
  -6   5  13        0.26        1.51      0.94 o 
  -5   5  13        1.28        2.09      0.94 o 
  -4   5  13        1.54        2.38      1.01 o 
  -3   5  13        3.17        3.16      0.60 o 
  -2   5  13        2.08        1.63      0.64 o 
  -1   5  13        0.01        0.26      0.57 o 
   0   5  13       10.93       13.43      1.19 o 
  -4   6  13        0.79        0.45      0.63 o 
  -3   6  13        0.02       -0.82      0.41 o 
  -2   6  13        4.10        3.47      1.22 o 
  -1   6  13        3.55        3.22      1.91 o 
  -3  -6  14        0.00       -0.29      0.86 o 
  -2  -6  14        1.94        3.17      1.01 o 
  -1  -6  14        1.02        0.86      0.86 o 
   0  -6  14        0.80        2.09      1.01 o 
  -5  -5  14        4.65        3.09      1.08 o 
  -4  -5  14        9.69       13.17      1.58 o 
  -3  -5  14        0.13        0.29      0.61 o 
  -2  -5  14        0.00       -0.07      0.56 o 
  -1  -5  14        3.31        2.65      0.86 o 
   0  -5  14        0.21        0.04      0.61 o 
   1  -5  14        4.14        6.32      0.91 o 
  -5  -4  14        3.05        6.03      0.91 o 
  -4  -4  14        4.21        3.82      0.68 o 
  -3  -4  14        3.70        2.57      0.71 o 
  -2  -4  14        9.05        7.61      0.91 o 
  -1  -4  14        1.43        1.19      0.63 o 
   0  -4  14        1.31        2.15      0.71 o 
   1  -4  14        6.86        8.45      0.99 o 
   2  -4  14        1.01        0.71      0.69 o 
  -6  -3  14        3.17        5.44      0.89 o 
  -5  -3  14       12.34       16.91      1.30 o 
  -4  -3  14        5.06        4.46      0.65 o 
  -3  -3  14       57.40       55.50      2.08 o 
  -2  -3  14       11.92       12.43      1.40 o 
  -1  -3  14        1.02        0.83      0.68 o 
   0  -3  14        1.87        0.03      0.58 o 
   1  -3  14       13.23       14.24      1.14 o 
   2  -3  14       15.53       20.48      1.40 o 
  -6  -2  14        3.78        2.77      0.76 o 
  -5  -2  14        0.00       -0.08      0.58 o 
  -4  -2  14        1.31        0.46      0.48 o 
  -3  -2  14        2.05        2.94      0.71 o 
  -2  -2  14        1.02        0.69      0.58 o 
  -1  -2  14        0.50        0.35      0.55 o 
   0  -2  14        3.41        3.63      0.94 o 
   1  -2  14        0.00       -0.14      0.56 o 
   2  -2  14        5.09        6.23      0.89 o 
  -7  -1  14        0.09        0.72      0.66 o 
  -6  -1  14       25.25       23.47      1.47 o 
  -5  -1  14        0.12       -0.92      0.53 o 
  -4  -1  14        0.23        0.10      0.45 o 
  -3  -1  14        2.74        2.66      0.66 o 
  -2  -1  14        0.38        0.56      0.53 o 
  -1  -1  14        5.34        3.87      0.71 o 
   0  -1  14        1.36        2.96      0.69 o 
   1  -1  14        2.25        1.87      0.63 o 
   2  -1  14        0.20        0.10      1.01 o 
  -7   0  14        0.84        1.27      0.79 o 
  -6   0  14        1.42        1.62      0.66 o 
  -5   0  14        1.16        0.87      0.58 o 
  -4   0  14        3.38        2.66      0.55 o 
  -3   0  14        0.11       -0.22      0.51 o 
  -2   0  14        1.95        2.19      0.61 o 
  -1   0  14        7.65       10.11      1.12 o 
   0   0  14        1.85        1.01      0.58 o 
   1   0  14       19.81       20.81      3.09 o 
   2   0  14        2.39        2.11      0.72 o 
  -7   1  14        0.71        0.91      0.69 o 
  -6   1  14        1.74        2.30      0.71 o 
  -5   1  14        6.69        6.48      0.86 o 
  -4   1  14        0.18       -0.15      0.49 o 
  -3   1  14        3.51        3.59      0.55 o 
  -2   1  14        1.43        2.05      0.52 o 
  -1   1  14        0.43        1.04      0.56 o 
   0   1  14        0.46       -0.10      0.50 o 
   1   1  14        1.06        1.87      1.01 o 
   2   1  14        4.72        3.45      1.15 o 
  -6   2  14        8.23        6.55      1.30 o 
  -5   2  14        7.27        5.68      1.22 o 
  -4   2  14        0.10       -0.64      0.53 o 
  -3   2  14       14.58       14.75      1.58 o 
  -2   2  14        0.14        0.07      0.79 o 
   0   2  14        6.53        5.40      1.15 o 
   1   2  14       14.27       11.94      1.51 o 
   2   2  14       10.11       10.50      1.58 o 
  -6   3  14        8.97        9.43      1.51 o 
  -5   3  14        1.19        0.58      0.94 o 
  -4   3  14        0.78       -0.47      0.86 o 
  -3   3  14        1.38       -0.29      0.79 o 
  -2   3  14        2.33        1.65      0.86 o 
  -1   3  14        1.57        2.66      0.94 o 
   0   3  14        1.50        1.22      0.86 o 
   1   3  14        3.69        3.45      1.08 o 
  -5   4  14        0.64        0.79      0.94 o 
  -4   4  14        0.44       -0.65      0.56 o 
  -3   4  14        3.70        2.23      0.94 o 
  -2   4  14        0.01        0.22      0.79 o 
  -1   4  14        7.55        7.48      1.22 o 
   0   4  14        8.08        8.63      1.30 o 
  -3   5  14        0.04       -0.60      0.53 o 
  -2  -5  15        0.07       -0.94      0.79 o 
  -4  -4  15        0.13       -0.69      0.60 o 
  -3  -4  15       17.60       16.63      1.29 o 
  -2  -4  15        2.49        3.35      0.79 o 
  -1  -4  15        1.12        1.13      0.69 o 
   0  -4  15        0.71       -0.18      0.66 o 
  -5  -3  15        3.34        2.45      0.76 o 
  -4  -3  15        3.06        4.23      0.69 o 
  -3  -3  15       62.26       77.84      2.62 o 
  -2  -3  15        0.13       -0.93      0.63 o 
  -1  -3  15        2.98        5.83      0.88 o 
   0  -3  15        6.95        4.46      0.86 o 
   1  -3  15        0.51        0.68      0.71 o 
  -5  -2  15        0.13       -0.25      0.61 o 
  -4  -2  15        3.20        4.45      0.68 o 
  -3  -2  15        2.70        4.95      0.86 o 
  -2  -2  15        4.37        2.94      0.73 o 
  -1  -2  15        0.04       -0.53      0.53 o 
   0  -2  15        0.55        0.50      0.66 o 
   1  -2  15        0.22        0.22      0.66 o 
  -5  -1  15        0.35       -0.27      0.63 o 
  -4  -1  15        2.49        1.61      0.55 o 
  -3  -1  15        0.91        0.25      0.58 o 
  -2  -1  15        1.70        1.30      1.15 o 
  -1  -1  15        0.60        0.68      0.61 o 
   0  -1  15        0.01        0.23      0.60 o 
   1  -1  15       18.51       19.00      1.36 o 
  -5   0  15        0.03        0.45      0.65 o 
  -4   0  15        1.35        1.17      0.54 o 
  -3   0  15        0.98        0.99      0.68 o 
  -2   0  15        0.21        0.35      0.61 o 
  -1   0  15        2.98        3.39      0.74 o 
   0   0  15        3.06        1.97      0.71 o 
   1   0  15        0.39        0.86      0.94 o 
  -5   1  15        0.60        0.44      0.63 o 
  -4   1  15        0.00       -0.52      0.47 o 
  -3   1  15       11.09       11.98      1.44 o 
  -2   1  15        6.05        4.89      1.22 o 
  -1   1  15        3.54        4.39      1.15 o 
   0   1  15        0.01       -0.14      0.86 o 
  -5   2  15        2.08        3.31      1.15 o 
  -4   2  15        3.31        3.05      0.79 o 
  -3   2  15        0.86        1.87      1.01 o 
  -2   2  15        0.36        1.65      0.94 o 
  -1   2  15        0.58        0.94      0.94 o 
   0   2  15        0.09        0.94      0.94 o 
  -4   3  15        5.54        4.37      0.84 o 
  -3   3  15        2.02        1.94      1.01 o 
  -2   3  15        0.54        0.94      0.94 o 
  -2  -1  16        1.40        2.45      1.15 o 
                                                 
